# Supplementary material for: The plasma proteome reveals markers of recent and repeated stress in free-ranging seals
Source: Conserv Physiol. 2024 Nov 4;12(1):coae075. doi: 10.1093/conphys/coae075 (PMC11533252; doi:10.1093/conphys/coae075)
Supplement: Web_Material_coae075 [file web_material_coae075.zip]

Archive with 3 entries (3 files):
- SupplementaryFile1_R1.pdf
- SupplementaryFile2.xlsx
- SupplementaryFile3.xlsx
