# Supplementary material for: The plasma proteome reveals markers of recent and repeated stress in free-ranging seals
Source: Conserv Physiol. 2024 Nov 4;12(1):coae075. doi: 10.1093/conphys/coae075 (PMC11533252; doi:10.1093/conphys/coae075)
Supplement: Web_Material_coae075 [file web_material_coae075.zip › SupplementaryFile2.xlsx]

## Sheet: proteinGroups
ProjectID	Protein IDs	Majority protein IDs	Peptide counts (all)	Peptide counts (razor+unique)	Peptide counts (unique)	Protein names	Gene names	Fasta headers	Number of proteins	Peptides	Razor + unique peptides	Unique peptides	Peptides S2D1T0	Peptides S2D1T4	Peptides S2D1T8	Peptides S2D2T0	Peptides S2D4T0	Peptides S2D4T4	Peptides S2D4T8	Peptides S4D1T0	Peptides S4D1T4	Peptides S4D1T8	Peptides S4D2T0	Peptides S4D4T0	Peptides S4D4T4	Peptides S4D4T8	Peptides S6D1T0	Peptides S6D1T4	Peptides S6D1T8	Peptides S6D2T0	Peptides S6D4T0	Peptides S6D4T4	Peptides S6D4T8	Peptides S7D1T0	Peptides S7D1T4	Peptides S7D1T8	Peptides S7D2T0	Peptides S7D4T0	Peptides S7D4T4	Peptides S7D4T8	Razor + unique peptides S2D1T0	Razor + unique peptides S2D1T4	Razor + unique peptides S2D1T8	Razor + unique peptides S2D2T0	Razor + unique peptides S2D4T0	Razor + unique peptides S2D4T4	Razor + unique peptides S2D4T8	Razor + unique peptides S4D1T0	Razor + unique peptides S4D1T4
SP1	P0DTS1;P0DTS0;A0A2U3YVN9;A0A2Y9HKB5;E2RE76;O46409;P0DSO8;M3W955;Q28758;P33621;P06727;Q32PJ2;CON__Q32PJ2	P0DTS1;P0DTS0;A0A2U3YVN9;A0A2Y9HKB5	39;39;32;31;7;6;6;6;5;5;4;2;2	39;39;32;31;7;6;6;6;5;5;4;2;2	39;39;32;31;7;6;6;6;5;5;4;2;2	Apolipoprotein A-IV	APOA4	Apolipoprotein A-IV;Apolipoprotein A-IV;Apolipoprotein A-IV;Apolipoprotein A-IV	13	39	39	39	30	33	30	32	30	31	32	33	32	32	30	29	30	28	35	33	34	34	35	31	29	36	35	35	31	30	30	30	30	33	30	32	30	31	32	33	32
SP3	P0DTQ9;A0A2Y9HRR8;P0DTR0;P0DMS4;P0DMS6;P0DMS5;P0DTU6;H0VVW3;P0DMS2;Q9Z2L4;P0DTU9;A0A2K5QCI5;F7HUS6;P0DMC0;A0A1S3EL69;P0DMA6;G5BQH5;P0DMS3;P0DTV1;Q00623;Q8C115	P0DTQ9;A0A2Y9HRR8;P0DTR0;P0DMS4	42;31;26;25;19;4;4;4;4;4;4;3;3;3;2;2;2;2;1;1;1	42;31;26;25;19;4;4;4;4;4;4;3;3;3;2;2;2;2;1;1;1	22;19;14;15;9;0;0;0;0;0;0;0;0;1;0;0;0;0;0;0;0	Apolipoprotein A-I	APOA1	Apolipoprotein A-I;Apolipoprotein A-I;Apolipoprotein A-I;Apolipoprotein A-I	21	42	42	22	40	41	40	41	40	40	40	39	39	40	38	39	39	38	40	38	38	39	42	38	39	41	41	40	41	40	41	40	40	41	40	41	40	40	40	39	39
SP6	P49822	P49822	31	31	15	Albumin	ALB	Albumin	1	31	31	15	27	29	29	29	30	28	29	27	28	29	30	28	27	27	27	28	31	27	29	25	27	29	30	31	29	29	31	31	27	29	29	29	30	28	29	27	28
SP7	Q19AZ8;P00735;CON__P00735;P00734;P18292;P19221;Q5R537	Q19AZ8;P00735;CON__P00735;P00734	13;9;9;9;6;6;4	13;9;9;9;6;6;4	13;9;9;9;6;6;4	Prothrombin	F2	Prothrombin;Activation peptide fragment 1;Activation peptide fragment 2;Thrombin light chain;Thrombin heavy chain	7	13	13	13	12	13	13	12	12	12	12	13	13	13	13	13	13	13	13	13	13	13	13	13	13	13	12	13	13	12	13	13	12	13	13	12	12	12	12	13	13
SP8	Q28295;Q8CIZ8;Q62935	Q28295	20;3;1	20;3;1	13;1;1	von Willebrand factor	VWF	von Willebrand factor	3	20	20	13	16	18	18	15	18	17	18	16	19	19	19	17	17	16	20	19	19	19	15	16	18	17	17	17	17	16	18	18	16	18	18	15	18	17	18	16	19
SP10	P25473;Q9XSC5;P10909	P25473	13;1;1	13;1;1	11;0;0	Clusterin	CLU	Clusterin	3	13	13	11	12	11	12	12	11	11	12	11	12	12	12	11	11	12	10	12	13	10	11	10	11	12	11	12	11	12	12	12	12	11	12	12	11	11	12	11	12
SP9	G3MYZ3;CON__REFSEQ:XP_585019;P43652;P36953;O89020	G3MYZ3;CON__REFSEQ:XP_585019	11;11;2;1;1	11;11;2;1;1	11;11;2;1;1	Afamin	AFM	Afamin	5	11	11	11	10	10	11	10	11	11	10	9	9	9	10	10	10	11	10	8	9	9	11	9	10	11	10	10	9	11	11	10	10	10	11	10	11	11	10	9	9
SP11	O75882	O75882	29	29	9	Attractin	ATRN	Attractin	1	29	29	9	25	27	24	25	24	23	24	25	23	21	23	24	25	21	24	24	22	22	21	23	24	22	24	24	26	24	25	25	25	27	24	25	24	23	24	25	23
SP12	P0C0L4;P0C0L5	P0C0L4;P0C0L5	19;17	19;17	8;7	Complement C4-A;Complement C4-B	C4A;C4B	Complement C4-A;Complement C4 beta chain;Complement C4-A alpha chain;C4a anaphylatoxin;C4b-A;C4d-A;Complement C4 gamma chain;Complement C4-B;Complement C4 beta chain;Complement C4-B alpha chain;C4a anaphylatoxin;C4b-B;C4d-B;Complement C4 gamma chain	2	19	19	8	19	18	17	19	18	19	18	18	18	18	18	18	18	18	16	17	18	17	16	18	18	17	17	17	17	19	19	18	19	18	17	19	18	19	18	18	18
SP13	P0DTS4;P0DTS5;A0A2Y9HRM2;P27917;P12279	P0DTS4;P0DTS5	8;6;2;1;1	8;6;2;1;1	8;6;2;1;1	Apolipoprotein C-III	APOC3	Apolipoprotein C-III;Apolipoprotein C-III	5	8	8	8	8	8	7	8	8	8	8	8	8	8	8	7	8	8	8	8	8	8	7	8	8	8	8	8	8	8	8	8	8	8	7	8	8	8	8	8	8
SP14	P18065;P24853;Q29400;P13384;P12843;P47877	P18065;P24853;Q29400;P13384;P12843;P47877	8;6;6;6;5;4	8;6;6;6;5;4	8;6;6;6;5;4	Insulin-like growth factor-binding protein 2	IGFBP2	Insulin-like growth factor-binding protein 2;Insulin-like growth factor-binding protein 2;Insulin-like growth factor-binding protein 2;Insulin-like growth factor-binding protein 2;Insulin-like growth factor-binding protein 2;Insulin-like growth factor-bind	6	8	8	8	6	5	5	7	5	6	7	8	8	8	8	8	8	8	8	8	8	8	7	8	8	7	7	6	7	8	6	7	6	5	5	7	5	6	7	8	8
SP15	P19006;Q8SPS7;Q28801;Q2TBU0;B6E141;B6D985	P19006	14;5;4;4;2;1	14;5;4;4;2;1	8;2;0;0;0;0	Haptoglobin	HP	Haptoglobin	6	14	14	8	12	12	12	12	11	12	12	11	11	11	11	11	11	11	12	12	11	11	11	11	11	11	11	12	12	11	12	11	12	12	12	12	11	12	12	11	11
SP16	Q2KJ83;CON__Q2KJ83;Q9JJN5;Q9EQV8;P15169	Q2KJ83;CON__Q2KJ83	8;8;3;3;3	8;8;3;3;3	8;8;3;3;3	Carboxypeptidase N catalytic chain	CPN1	Carboxypeptidase N catalytic chain	5	8	8	8	7	7	7	7	6	5	7	7	7	7	5	7	5	6	7	6	6	7	7	7	5	6	7	7	8	6	6	6	7	7	7	7	6	5	7	7	7
SP17	Q61147;P13635	Q61147;P13635	13;8	13;8	8;3	Ceruloplasmin	CP	Ceruloplasmin;Ceruloplasmin	2	13	13	8	13	13	11	13	13	13	13	11	12	11	12	12	13	12	12	10	12	12	12	11	11	12	13	13	13	13	13	13	13	13	11	13	13	13	13	11	12
SP18	Q5R4N8;P01023;P20742;P06238;Q6GQT1	Q5R4N8;P01023	15;14;6;3;3	15;14;6;3;3	7;7;3;1;0	Alpha-2-macroglobulin	A2M	Alpha-2-macroglobulin;Alpha-2-macroglobulin	5	15	15	7	14	12	13	14	14	14	14	13	13	12	13	12	12	12	14	12	13	12	13	12	13	13	13	13	13	14	13	13	14	12	13	14	14	14	14	13	13
SP19	P02679;P12800	P02679	9;1	9;1	6;0	Fibrinogen gamma chain	FGG	Fibrinogen gamma chain	2	9	9	6	9	9	9	9	9	9	9	8	8	8	8	8	8	8	9	8	8	8	9	8	7	8	9	9	9	9	9	9	9	9	9	9	9	9	9	8	8
SP20	P0DTR2;P0DTR1;P0DM94;P0DM93;A0A2Y9GES1;P0DP50;P0DM96;E2RAK7;P83704;P0DN36	P0DTR2;P0DTR1;P0DM94;P0DM93;A0A2Y9GES1;P0DP50;P0DM96;E2RAK7	6;6;6;6;6;4;4;4;2;2	6;6;6;6;6;4;4;4;2;2	6;6;6;6;6;4;4;4;2;2	Apolipoprotein A-II	APOA2	Apolipoprotein A-II;Apolipoprotein A-II;Apolipoprotein A-II;Apolipoprotein A-II;Apolipoprotein A-II;Apolipoprotein A-II;Apolipoprotein A-II;Apolipoprotein A-II	10	6	6	6	6	6	6	6	5	6	6	5	5	5	5	5	5	5	5	5	5	5	6	5	5	6	6	6	6	6	6	5	6	6	6	6	5	6	6	5	5
SP21	P63258;P63260;P63257;P63259;P63261;P84856;Q4R561;Q76N69;Q71FK5;Q711N9;Q6QAQ1;Q5R6G0;Q5R1X3;Q4L0Y2;P84336;P60712;P60708;O18840;P60710;P60709;P60711;P60713;P60707;P48975;Q91ZK5;P29751;Q0PGG4;Q6S8J3;Q8BFZ3;A5A3E0;P0CG38;Q562R1;P0CG39;Q9BYX7	P63258;P63260;P63257;P63259;P63261;P84856;Q4R561;Q76N69;Q71FK5;Q711N9;Q6QAQ1;Q5R6G0;Q5R1X3;Q4L0Y2;P84336;P60712;P60708;O18840;P60710;P60709;P60711;P60713;P60707;P48975;Q91ZK5;P29751;Q0PGG4	13;13;13;13;13;12;12;12;12;12;12;12;12;12;12;12;12;12;12;12;12;12;12;12;11;11;8;6;4;4;3;3;2;2	13;13;13;13;13;12;12;12;12;12;12;12;12;12;12;12;12;12;12;12;12;12;12;12;11;11;8;6;4;4;3;3;2;2	6;6;6;6;6;5;5;5;5;5;5;5;5;5;5;5;5;5;5;5;5;5;5;5;4;4;1;2;1;0;0;0;0;0	Actin, cytoplasmic 2	ACTB	Actin, cytoplasmic 2;Actin, cytoplasmic 2;Actin, cytoplasmic 2;Actin, cytoplasmic 2;Actin, cytoplasmic 2;Actin, cytoplasmic 1;Actin, cytoplasmic 1;Actin, cytoplasmic 1;Actin, cytoplasmic 1;Actin, cytoplasmic 1;Actin, cytoplasmic 1;Actin, cytoplasmic 1;Acti	34	13	13	6	12	11	10	9	11	10	8	8	9	13	7	9	9	10	9	9	8	9	11	6	13	8	8	10	9	7	10	9	12	11	10	9	11	10	8	8	9
SP22	Q28377	Q28377	67	67	6	Fibronectin	FN1	Fibronectin	1	67	67	6	63	62	65	62	62	62	62	61	60	64	59	60	61	58	61	61	62	60	63	57	60	64	63	63	64	64	62	63	63	62	65	62	62	62	62	61	60
SP23	Q2UVX4;CON__Q2UVX4	Q2UVX4;CON__Q2UVX4	18;17	18;17	6;6	Complement C3	C3	Complement C3	2	18	18	6	17	17	17	18	17	17	17	17	15	16	17	16	17	16	16	14	16	16	17	17	16	15	17	18	18	18	18	17	17	17	17	18	17	17	17	17	15
SP24	P01026	P01026	12	5	5	Complement C3	C3	Complement C3	1	12	5	5	12	12	11	12	12	12	12	11	10	10	11	10	12	10	11	9	11	11	11	10	10	11	12	12	12	11	12	12	5	5	5	5	5	5	5	4	4
SP25	P05452;Q2KIS7;CON__Q2KIS7	P05452;Q2KIS7;CON__Q2KIS7	5;4;4	5;4;4	5;4;4	Tetranectin	CLEC3B	Tetranectin;Tetranectin;	3	5	5	5	5	5	5	5	5	5	5	5	5	5	5	5	5	5	5	5	5	5	5	5	5	5	5	5	5	5	5	5	5	5	5	5	5	5	5	5	5
SP26	P07357;P98136;Q8K182	P07357	5;2;1	5;2;1	5;2;1	Complement component C8 alpha chain	C8A	Complement component C8 alpha chain	3	5	5	5	4	4	4	4	5	4	5	5	5	4	4	4	4	5	5	5	4	5	5	5	5	4	4	4	4	4	4	4	4	4	4	4	5	4	5	5	5
SP27	P0DTQ5;A0A2U3Y4D7;P0DTQ6;A0A2Y9GHM8;P12278	P0DTQ5;A0A2U3Y4D7	5;3;2;2;1	5;3;2;2;1	5;3;2;2;1	Apolipoprotein C-II	APOC2	Apolipoprotein C-II;Apolipoprotein C-II	5	5	5	5	5	5	5	4	4	5	4	5	5	5	5	5	5	5	5	4	5	5	5	5	5	4	4	4	4	4	4	5	5	5	5	4	4	5	4	5	5
SP28	P19540;Q6SA95;Q95ND7;P00740	P19540	5;2;1;1	5;2;1;1	5;2;1;1	Coagulation factor IX	F9	Coagulation factor IX	4	5	5	5	4	4	3	2	3	2	3	1	2	3	2	3	1	2	1	2	3	1	2	2	2	4	4	4	4	4	4	4	4	4	3	2	3	2	3	1	2
SP29	P35747;Q5XLE4	P35747;Q5XLE4	14;12	5;5	5;5	Albumin	ALB	Albumin;Albumin	2	14	5	5	14	13	14	13	13	13	14	14	14	14	14	13	14	14	14	13	14	14	14	13	13	13	14	13	14	12	13	14	5	4	5	4	4	5	5	5	5
SP30	P80009;P80010	P80009	13;6	13;6	5;1	Plasminogen (Fragment)	PLG	Plasminogen (Fragment)	2	13	13	5	13	12	11	12	12	12	10	10	10	9	11	10	12	11	10	9	10	10	11	10	10	12	11	13	11	11	12	12	13	12	11	12	12	12	10	10	10
SP31	Q24K22;P26927;P26928	Q24K22	5;2;1	5;2;1	5;2;1	Hepatocyte growth factor-like protein	MST1	Hepatocyte growth factor-like protein	3	5	5	5	1	3	1	3	1	2	3	4	3	3	4	4	5	5	4	5	4	4	4	5	5	3	4	3	3	2	3	3	1	3	1	3	1	2	3	4	3
SP32	Q28107;CON__Q28107;O88783;Q9GLP1;P12259	Q28107;CON__Q28107;O88783	5;5;3;2;2	5;5;3;2;2	5;5;3;2;2	Coagulation factor V	F5	Coagulation factor V;;Coagulation factor V	5	5	5	5	1	2	3	3	3	2	1	3	3	2	4	5	3	4	4	3	2	4	3	3	4	4	1	3	3	4	3	2	1	2	3	3	3	2	1	3	3
SP33	Q28275	Q28275	66	11	5	Fibronectin (Fragment)	FN1	Fibronectin (Fragment)	1	66	11	5	62	60	63	61	61	60	60	61	60	63	58	59	60	57	60	59	60	58	62	56	60	64	60	61	63	63	61	62	11	10	10	11	11	10	10	10	10
SP34	Q4AEH4;Q4AEH3;P46412;P23764;Q5RFG3;Q4AEH5;P22352;P28714;P37141;O18994;O46607;P59796;O75715;Q64625	Q4AEH4;Q4AEH3;P46412;P23764;Q5RFG3;Q4AEH5;P22352;P28714	5;5;5;5;4;4;4;3;2;1;1;1;1;1	5;5;5;5;4;4;4;3;2;1;1;1;1;1	5;5;5;5;4;4;4;3;2;1;1;1;1;1	Glutathione peroxidase 3	GPX3	Glutathione peroxidase 3;Glutathione peroxidase 3;Glutathione peroxidase 3;Glutathione peroxidase 3;Glutathione peroxidase 3;Glutathione peroxidase 3;Glutathione peroxidase 3;Epididymal secretory glutathione peroxidase	14	5	5	5	4	2	3	3	3	3	2	5	5	5	5	4	4	5	5	5	4	5	5	4	4	3	3	3	2	2	3	3	4	2	3	3	3	3	2	5	5
SP35	Q864W0;Q864V9;P00751;Q864W1	Q864W0;Q864V9;P00751;Q864W1	5;5;5;4	5;5;5;4	5;5;5;4	Complement factor B	CFB	Complement factor B;Complement factor B;Complement factor B;Complement factor B	4	5	5	5	4	4	4	3	4	3	3	4	4	3	3	4	4	4	4	4	3	4	4	3	4	4	4	4	3	4	3	4	4	4	4	3	4	3	3	4	4
SP36	Q9GLD3;Q2V905;Q9MYZ3;Q07891;Q62351	Q9GLD3;Q2V905	6;3;2;1;1	6;3;2;1;1	5;2;1;0;0	Transferrin receptor protein 1	TFRC	Transferrin receptor protein 1;Transferrin receptor protein 1	5	6	6	5	6	4	3	4	6	5	4	5	6	4	4	4	5	4	4	3	5	4	3	4	4	4	5	5	4	4	5	6	6	4	3	4	6	5	4	5	6
SP37	Q9XSC6;Q5XLD3;P06732;P07310;P00564;P05123;P00563	Q9XSC6;Q5XLD3;P06732;P07310;P00564	5;5;4;3;3;2;2	5;5;4;3;3;2;2	5;5;4;3;3;2;2	Creatine kinase M-type	CKM	Creatine kinase M-type;Creatine kinase M-type;Creatine kinase M-type;Creatine kinase M-type;Creatine kinase M-type	7	5	5	5	0	1	1	1	1	1	1	2	1	2	3	1	1	0	5	5	5	5	3	3	4	0	0	0	1	0	0	0	0	1	1	1	1	1	1	2	1
SP38	A6YF56	A6YF56	5	4	4	Albumin	ALB	Albumin	1	5	4	4	5	4	4	5	5	5	5	4	4	5	3	4	4	4	4	3	5	5	4	4	4	4	5	4	3	4	4	5	4	3	3	4	4	4	4	3	3
SP39	P01025	P01025	18	6	4	Complement C3	C3	Complement C3	1	18	6	4	18	16	16	17	17	17	18	18	16	17	17	17	17	17	18	15	17	18	17	17	17	17	16	18	17	18	17	18	6	4	5	5	5	5	6	6	5
SP40	P02671	P02671	6	6	4	Fibrinogen alpha chain	FGA	Fibrinogen alpha chain	1	6	6	4	5	6	5	5	5	5	5	6	6	6	6	6	6	6	6	6	6	6	6	6	6	6	5	5	5	5	5	6	5	6	5	5	5	5	5	6	6
SP41	P02774	P02774	5	5	4	Vitamin D-binding protein	GC	Vitamin D-binding protein	1	5	5	4	3	4	5	4	4	4	3	4	4	5	5	4	5	4	4	5	5	4	4	5	5	4	3	3	3	5	3	4	3	4	5	4	4	4	3	4	4
SP42	P03952;Q91Y47;P03951	P03952	6;1;1	6;1;1	4;0;0	Plasma kallikrein	KLKB1	Plasma kallikrein	3	6	6	4	4	4	4	5	5	6	3	5	4	5	5	6	6	5	4	6	5	5	4	5	5	4	3	3	4	5	4	6	4	4	4	5	5	6	3	5	4
SP43	P04114	P04114	9	9	4	Apolipoprotein B-100;Apolipoprotein B-48	APOB	Apolipoprotein B-100	1	9	9	4	9	9	8	7	8	6	7	8	8	8	8	8	8	8	8	8	7	7	7	8	8	9	9	9	8	8	7	7	9	9	8	7	8	6	7	8	8
SP44	P04275	P04275	9	4	4	von Willebrand factor	VWF	von Willebrand factor	1	9	4	4	9	8	8	6	8	7	8	7	8	8	8	8	8	7	8	8	8	8	5	7	8	8	6	7	7	7	7	8	4	3	3	2	3	3	3	3	3
SP45	P07358;Q8BH35;P55314;P98137	P07358;Q8BH35;P55314;P98137	4;3;3;2	4;3;3;2	4;3;3;2	Complement component C8 beta chain	C8B	Complement component C8 beta chain;Complement component C8 beta chain;Complement component C8 beta chain;Complement component C8 beta chain	4	4	4	4	3	2	3	3	2	3	3	2	3	3	4	3	3	4	2	2	2	2	2	2	2	3	3	3	3	3	3	3	3	2	3	3	2	3	3	2	3
SP46	P0DPH2;P0DPH6;P0DTQ7;P0DTQ8;P0CE40;P0DMA7;P0DTT3;Q9XSN5;P56595;P0DPH4;P0DPH0;P0DM83;P0DPG9;P0DPG8;P0DTT4;P0DTT5;P0DKV4;P0DKV3;P0DKU8;P0DTR7;P18657;P0CE38;P34929;H9FNA4;A0A096P2H7;P0DOA2;P0DPG1;P0DPH3;P19939;P34928;P02654	P0DPH2;P0DPH6;P0DTQ7;P0DTQ8;P0CE40;P0DMA7;P0DTT3;Q9XSN5;P56595;P0DPH4;P0DPH0;P0DM83;P0DPG9;P0DPG8;P0DTT4;P0DTT5;P0DKV4;P0DKV3;P0DKU8;P0DTR7;P18657;P0CE38;P34929;H9FNA4;A0A096P2H7;P0DOA2;P0DPG1;P0DPH3;P19939;P34928;P02654	4;4;4;4;2;2;2;2;2;2;2;2;2;2;2;2;2;2;2;2;2;2;2;2;2;2;2;2;2;2;2	4;4;4;4;2;2;2;2;2;2;2;2;2;2;2;2;2;2;2;2;2;2;2;2;2;2;2;2;2;2;2	4;4;4;4;2;2;2;2;2;2;2;2;2;2;2;2;2;2;2;2;2;2;2;2;2;2;2;2;2;2;2	Apolipoprotein C-I	APOC1	Apolipoprotein C-I;Apolipoprotein C-I;Apolipoprotein C-I;Apolipoprotein C-I;Apolipoprotein C-I, basic form;Apolipoprotein C-I, basic form (Fragment);Apolipoprotein C-I;Apolipoprotein C-I;Apolipoprotein C-I;Apolipoprotein C-I;Apolipoprotein C-I;Apolipoprote	31	4	4	4	3	3	3	3	3	4	3	3	4	3	4	4	4	4	4	4	3	4	4	4	4	4	3	3	3	3	3	3	3	3	3	3	3	4	3	3	4
SP47	P10643;Q5RAD0	P10643;Q5RAD0	7;5	7;5	4;2	Complement component C7	C7	Complement component C7;Complement component C7	2	7	7	4	6	7	6	7	7	7	7	4	5	5	5	3	5	6	5	4	6	6	6	5	6	6	4	5	5	4	6	7	6	7	6	7	7	7	7	4	5
SP48	P11276	P11276	47	4	4	Fibronectin	FN1	Fibronectin	1	47	4	4	44	43	45	45	43	44	43	43	44	45	42	44	45	43	44	42	45	44	45	41	43	45	45	43	47	44	45	44	3	2	3	3	3	3	2	2	3
SP49	P47776;P49182	P47776	5;1	5;1	4;0	Heparin cofactor 2	SERPIND1	Heparin cofactor 2	2	5	5	4	4	5	3	4	4	4	4	5	4	3	5	5	5	5	5	5	4	5	5	5	5	5	4	4	5	4	4	4	4	5	3	4	4	4	4	5	4
SP50	P49064	P49064	28	15	4	Albumin	ALB	Albumin	1	28	15	4	26	25	27	26	26	26	25	24	27	26	25	26	24	27	24	26	26	25	24	25	25	27	24	27	25	27	27	25	14	12	14	13	13	13	12	12	14
SP51	Q29RU4	Q29RU4	5	5	4	Complement component C6	C6	Complement component C6	1	5	5	4	4	4	5	4	5	5	4	4	4	3	4	5	5	5	4	4	4	5	5	5	5	4	4	5	4	5	5	3	4	4	5	4	5	5	4	4	4
SP52	H2N4I1;O00391;O08841;Q6IUU3	H2N4I1;O00391	4;4;1;1	4;4;1;1	3;3;0;0	Sulfhydryl oxidase 1	QSOX1	Sulfhydryl oxidase 1;Sulfhydryl oxidase 1	4	4	4	3	4	4	4	4	4	4	4	4	4	4	4	4	4	4	4	4	4	4	4	4	4	4	4	4	4	4	4	4	4	4	4	4	4	4	4	4	4
SP53	M5AXY1;Q28369;P27485;P18902	M5AXY1;Q28369;P27485	4;3;2;1	4;3;2;1	3;2;1;1	Retinol binding protein 4	RBP4	Retinol binding protein 4;Retinol-binding protein 4;Retinol-binding protein 4	4	4	4	3	3	4	4	4	3	3	4	3	4	3	4	4	4	4	4	3	4	3	4	3	4	4	4	4	4	4	4	4	3	4	4	4	3	3	4	3	4
SP54	P00450	P00450	10	7	3	Ceruloplasmin	CP	Ceruloplasmin	1	10	7	3	9	10	9	9	9	9	10	9	9	10	9	9	10	10	9	10	9	10	8	10	9	9	10	9	10	9	9	10	6	7	6	6	6	6	7	6	6
SP55	P01764;P0DP03;P01768;P18527	P01764;P0DP03;P01768	4;3;3;1	4;3;3;1	3;2;2;1	Ig heavy chain V-III region 23	IGHV3	Immunoglobulin heavy variable 3-23;Immunoglobulin heavy variable 3-30-5;Immunoglobulin heavy variable 3-30	4	4	4	3	4	4	4	4	4	4	4	4	4	4	4	4	4	4	4	4	4	4	3	4	4	4	4	4	4	4	4	4	4	4	4	4	4	4	4	4	4
SP56	P01784	P01784	3	3	3	Ig heavy chain V region GOM	IGHV	Ig heavy chain V region GOM	1	3	3	3	3	3	3	3	3	3	3	3	3	3	3	3	3	3	3	3	3	3	3	3	3	3	3	3	3	3	3	3	3	3	3	3	3	3	3	3	3
SP57	P02675;P14478	P02675	15;1	15;1	3;0	Fibrinogen beta chain	FGB	Fibrinogen beta chain	2	15	15	3	14	13	11	14	14	14	13	14	14	15	13	13	14	14	14	15	15	14	15	14	14	13	13	11	13	13	14	14	14	13	11	14	14	14	13	14	14
SP58	P04186;Q03710	P04186;Q03710	3;2	3;2	3;2	Complement factor B	CFB	Complement factor B;Complement factor B (Fragment)	2	3	3	3	3	2	3	3	3	3	3	3	2	2	3	3	3	2	3	2	2	2	3	3	2	3	3	3	3	3	3	3	3	2	3	3	3	3	3	3	2
SP59	P07589	P07589	62	7	3	Fibronectin	FN1	Fibronectin	1	62	7	3	58	57	59	57	55	57	57	54	56	59	52	56	55	53	55	54	57	55	57	51	55	59	58	57	60	58	56	58	6	5	6	6	5	6	6	5	7
SP60	P08697;CON__P28800;P28800	P08697;CON__P28800;P28800	3;2;2	3;2;2	3;2;2	Alpha-2-antiplasmin	SERPINF2	Alpha-2-antiplasmin;;Alpha-2-antiplasmin	3	3	3	3	3	3	3	3	3	3	3	3	3	3	3	3	3	3	3	3	3	3	3	3	3	3	3	3	3	3	3	3	3	3	3	3	3	3	3	3	3
SP61	P12387	P12387	11	3	3	Complement C3	C3	Complement C3	1	11	3	3	11	11	10	11	11	11	11	11	10	10	11	10	11	10	11	9	11	11	10	10	10	10	11	11	11	11	11	11	3	3	3	3	3	3	3	3	3
SP62	P15163	P15163	6	6	3	Hemoglobin subunit alpha-1/2	HBA	Hemoglobin subunit alpha-1/2	1	6	6	3	6	5	6	6	6	6	6	5	6	6	6	6	5	6	5	6	6	5	6	6	5	6	6	6	6	6	6	6	6	5	6	6	6	6	6	5	6
SP63	P18575;P02739;P20727;P20726;P19708;P19707;P0DSO0;P35541;P19857;P42819;P19453;P02738;P04918;P05367;P05366	P18575;P02739;P20727;P20726;P19708;P19707;P0DSO0;P35541	4;4;2;2;2;2;2;2;1;1;1;1;1;1;1	4;4;2;2;2;2;2;2;1;1;1;1;1;1;1	3;3;1;1;1;1;1;1;1;0;1;0;1;0;0	Serum amyloid A-1 protein	SAA1	Serum amyloid A-1 protein;Serum amyloid A-2 protein;Serum amyloid A-2 protein;Serum amyloid A-1 protein;Serum amyloid A protein;Serum amyloid A protein;Serum amyloid A-2 protein;Serum amyloid A protein	15	4	4	3	4	2	3	4	4	3	3	1	3	4	4	2	3	3	1	2	2	2	2	3	3	2	2	2	3	1	2	4	4	2	3	4	4	3	3	1	3
SP64	P19827;Q0VCM5;CON__Q0VCM5	P19827;Q0VCM5;CON__Q0VCM5	4;2;2	4;2;2	3;1;1	Inter-alpha-trypsin inhibitor heavy chain H1	ITIH1	Inter-alpha-trypsin inhibitor heavy chain H1;Inter-alpha-trypsin inhibitor heavy chain H1;	3	4	4	3	4	4	4	4	4	4	4	4	4	4	4	4	4	4	4	4	4	4	4	4	4	4	4	4	4	4	4	4	4	4	4	4	4	4	4	4	4
SP65	P31722;Q02105	P31722;Q02105	3;3	3;3	3;3	Complement C1q subcomponent subunit C	C1QC	Complement C1q subcomponent subunit C;Complement C1q subcomponent subunit C	2	3	3	3	2	3	1	2	2	2	2	2	2	2	2	1	2	1	1	2	2	2	1	2	2	1	2	1	3	2	3	2	2	3	1	2	2	2	2	2	2
SP66	P32261	P32261	13	13	3	Antithrombin-III	SERPINC1	Antithrombin-III	1	13	13	3	11	12	12	11	12	11	12	13	11	11	12	12	12	12	12	11	11	12	13	12	11	12	12	11	12	12	10	12	11	12	12	11	12	11	12	13	11
SP67	P36955	P36955	6	6	3	Pigment epithelium-derived factor	SERPINF1	Pigment epithelium-derived factor	1	6	6	3	5	5	5	5	5	5	6	5	4	5	4	4	4	4	4	4	4	5	5	3	3	4	5	5	5	5	5	5	5	5	5	5	5	5	6	5	4
SP68	P55058	P55058	3	3	3	Phospholipid transfer protein	PLTP	Phospholipid transfer protein	1	3	3	3	3	3	3	3	3	3	3	3	3	3	3	3	3	3	2	3	3	3	3	3	3	3	3	3	3	2	3	3	3	3	3	3	3	3	3	3	3
SP69	Q04756;Q6QNF4;CON__ENSEMBL:ENSBTAP00000023055	Q04756;Q6QNF4	3;3;1	3;3;1	3;3;1	Hepatocyte growth factor activator	HGFAC	Hepatocyte growth factor activator;Hepatocyte growth factor activator	3	3	3	3	3	1	2	3	2	3	1	3	3	3	3	3	3	3	3	3	2	2	3	3	3	2	2	3	2	3	3	2	3	1	2	3	2	3	1	3	3
SP70	Q3T0E5;Q9HDC9;Q7TP48	Q3T0E5;Q9HDC9	3;2;1	3;2;1	3;2;1	Adipocyte plasma membrane-associated protein	APMAP	Adipocyte plasma membrane-associated protein;Adipocyte plasma membrane-associated protein	3	3	3	3	2	2	2	2	2	2	2	2	2	2	2	2	2	2	2	2	2	2	2	2	3	2	2	2	2	2	2	2	2	2	2	2	2	2	2	2	2
SP71	Q5R543;P20058;P02790;Q91X72;P20059	Q5R543;P20058;P02790	3;2;2;1;1	3;2;2;1;1	3;2;2;1;1	Hemopexin	HPX	Hemopexin;Hemopexin;Hemopexin	5	3	3	3	3	3	3	3	3	3	3	3	3	3	3	3	3	3	3	3	3	3	3	3	3	3	3	3	3	3	3	3	3	3	3	3	3	3	3	3	3
SP72	Q5R544;Q5R1W3;Q4R577;P00736;Q8CG16;Q6IE64;Q3UZ09;Q9NZP8;Q8CFG9	Q5R544;Q5R1W3;Q4R577;P00736;Q8CG16	3;3;3;3;2;1;1;1;1	3;3;3;3;2;1;1;1;1	3;3;3;3;2;1;1;1;1	Complement C1r subcomponent	C1R	Complement C1r subcomponent;Complement C1r subcomponent;Complement C1r subcomponent;Complement C1r subcomponent;Complement C1r-A subcomponent	9	3	3	3	3	2	3	3	3	2	2	2	3	2	3	3	3	2	3	2	2	2	3	2	2	3	1	3	3	3	3	3	3	2	3	3	3	2	2	2	3
SP73	Q5R5A4;P05156;Q61129	Q5R5A4;P05156	5;5;1	3;3;1	3;3;1	Complement factor I	CFI	Complement factor I;Complement factor I	3	5	3	3	4	5	3	4	4	4	4	3	4	4	4	3	4	3	3	4	4	3	4	3	4	4	4	4	4	4	4	4	2	3	2	2	2	2	2	1	2
SP74	Q6P734;P97290	Q6P734;P97290	3;2	3;2	3;2	Plasma protease C1 inhibitor	SERPING1	Plasma protease C1 inhibitor;Plasma protease C1 inhibitor	2	3	3	3	3	2	3	3	2	3	2	2	2	2	2	1	2	3	2	2	2	3	2	1	3	3	2	2	3	2	3	3	3	2	3	3	2	3	2	2	2
SP75	Q92954;Q9JM99	Q92954;Q9JM99	3;2	3;2	3;2	Proteoglycan 4	PRG4	Proteoglycan 4;Proteoglycan 4	2	3	3	3	1	1	2	1	1	1	1	2	2	2	2	3	3	3	3	2	1	3	3	2	3	2	1	3	1	2	2	2	1	1	2	1	1	1	1	2	2
SP76	Q9NPH3;P59822;Q63621;Q61730	Q9NPH3;P59822;Q63621;Q61730	3;3;2;2	3;3;2;2	3;3;2;2	Interleukin-1 receptor accessory protein	IL1RAP	Interleukin-1 receptor accessory protein;Interleukin-1 receptor accessory protein;Interleukin-1 receptor accessory protein;Interleukin-1 receptor accessory protein	4	3	3	3	1	2	3	1	1	1	2	3	3	3	3	3	3	3	3	3	3	3	3	3	3	2	2	1	3	2	2	3	1	2	3	1	1	1	2	3	3
SP77	Q9Y490;P26039	Q9Y490;P26039	3;2	3;2	3;2	Talin-1	TLN1	Talin-1;Talin-1	2	3	3	3	2	2	2	0	2	2	2	2	2	3	2	3	1	2	1	1	1	1	3	1	2	1	0	1	1	1	2	1	2	2	2	0	2	2	2	2	2
SP100	P0DOX2	P0DOX2	3	2	2	Immunoglobulin alpha-2 heavy chain	IGA2	Immunoglobulin alpha-2 heavy chain	1	3	2	2	3	1	3	2	2	2	2	3	3	3	3	3	3	3	2	2	2	3	3	2	2	3	2	2	3	3	2	2	2	1	2	1	1	1	1	2	2
SP101	P0DOX5;P01861;P01857	P0DOX5	3;1;1	3;1;1	2;0;0	Immunoglobulin gamma-1 heavy chain	IGHV	Immunoglobulin gamma-1 heavy chain	3	3	3	2	1	1	1	1	1	1	1	1	1	1	1	1	1	1	1	1	2	2	1	1	1	1	1	1	1	1	1	1	1	1	1	1	1	1	1	1	1
SP102	P10778;P18969;P10885;P17689;P41329;P41330;P60523;P26915;P21200;P68237;P60529;P60530;P18977;P15448;P68235;P68236;P67817;P63107;P01926;P01948;P07403;P01929;Q7M3B6;P67818;P24659;P11757;P09420;P08258;B3EWD9;Q7M2Y4;P01953;P18972;P14525;B3EWE1;P63108	P10778;P18969;P10885;P17689;P41329;P41330	5;4;4;4;4;3;2;2;2;2;2;2;2;2;2;2;1;1;1;1;1;1;1;1;1;1;1;1;1;1;1;1;1;1;1	2;1;1;1;2;1;0;0;0;0;0;0;0;1;0;0;0;0;0;0;0;0;0;0;0;0;0;0;0;0;0;0;0;0;0	2;1;1;1;2;1;0;0;0;0;0;0;0;1;0;0;0;0;0;0;0;0;0;0;0;0;0;0;0;0;0;0;0;0;0	Hemoglobin subunit alpha	HBA	Hemoglobin subunit alpha;Hemoglobin subunit alpha;Hemoglobin subunit alpha;Hemoglobin subunit alpha;Hemoglobin subunit alpha-1;Hemoglobin subunit alpha-2	35	5	2	2	5	4	4	5	5	5	5	4	5	5	5	5	4	5	4	5	5	4	5	5	4	4	4	5	4	4	4	5	2	2	1	2	2	2	2	2	2
SP103	P12247	P12247	4	2	2	Complement C3 alpha chain (Fragment)	C3	Complement C3 alpha chain (Fragment)	1	4	2	2	4	4	4	4	4	4	4	4	4	4	4	4	4	4	4	4	4	4	4	4	4	4	4	4	4	4	4	4	2	2	2	2	2	2	2	2	2
SP104	P12799	P12799	3	2	2	Fibrinogen gamma-B chain	FGG	Fibrinogen gamma-B chain	1	3	2	2	2	3	2	2	2	3	2	2	3	2	2	2	2	2	2	2	3	2	2	2	2	2	2	2	2	2	2	2	1	2	1	1	1	2	1	1	2
SP105	P15146;P20357;P11137	P15146;P20357;P11137	2;2;1	2;2;1	2;2;1	Microtubule-associated protein 2	MAP2	Microtubule-associated protein 2;Microtubule-associated protein 2;Microtubule-associated protein 2	3	2	2	2	1	1	1	1	1	1	1	1	1	1	1	1	1	1	2	1	1	1	1	1	1	1	1	1	1	1	1	1	1	1	1	1	1	1	1	1	1
SP106	P15166;P68047;P09909;P21201;P60524;P60525;P60526;P68046;P19646;P41328;P23020;P18986;P07412;P11756;P18988;P68050;P68065;P68194;P04244;P68048;P68049;P68051;P68064	P15166;P68047;P09909;P21201;P60524;P60525;P60526;P68046	17;14;14;14;14;14;14;14;7;6;6;6;6;5;4;4;4;4;4;4;4;4;4	17;14;14;14;14;14;14;14;7;6;6;6;6;5;4;4;4;4;4;4;4;4;4	2;0;0;0;0;0;0;0;0;0;0;0;0;0;0;0;0;0;0;0;0;0;0	Hemoglobin subunit beta	HBB	Hemoglobin subunit beta;Hemoglobin subunit beta;Hemoglobin subunit beta;Hemoglobin subunit beta;Hemoglobin subunit beta;Hemoglobin subunit beta;Hemoglobin subunit beta;Hemoglobin subunit beta	23	17	17	2	16	17	17	16	17	16	17	14	14	16	15	14	13	12	15	14	16	13	16	13	12	17	17	17	16	16	16	16	16	17	17	16	17	16	17	14	14
SP107	P17690;CON__P17690;Q95LB0;P02749	P17690;CON__P17690	3;3;1;1	3;3;1;1	2;2;0;0	Beta-2-glycoprotein 1	APOH	Beta-2-glycoprotein 1	4	3	3	2	3	3	3	3	3	3	3	3	3	3	3	3	3	3	3	3	3	3	3	3	3	3	3	3	3	3	3	3	3	3	3	3	3	3	3	3	3
SP108	P19007	P19007	5	2	2	Haptoglobin	HP	Haptoglobin	1	5	2	2	5	5	5	5	5	5	5	5	5	5	5	5	5	5	5	5	5	5	5	5	5	5	5	5	5	5	5	5	2	2	2	2	2	2	2	2	2
SP109	P20757;P01017	P20757;P01017	2;1	2;1	2;1	Angiotensinogen	AGT	Angiotensinogen;Angiotensinogen	2	2	2	2	2	2	2	2	2	2	2	2	2	2	2	2	2	2	2	2	2	2	2	2	2	2	2	2	2	2	2	2	2	2	2	2	2	2	2	2	2
SP110	P27425	P27425	9	9	2	Serotransferrin	TF	Serotransferrin	1	9	9	2	9	7	8	9	9	8	8	8	9	8	9	9	9	8	9	9	8	9	9	9	8	9	9	9	8	9	8	9	9	7	8	9	9	8	8	8	9
SP111	P31836;P13596;P13591;P13595	P31836;P13596;P13591;P13595	2;2;2;2	2;2;2;2	2;2;2;2	Neural cell adhesion molecule 1	NCAM1	Neural cell adhesion molecule 1;Neural cell adhesion molecule 1;Neural cell adhesion molecule 1;Neural cell adhesion molecule 1	4	2	2	2	1	1	1	1	1	1	1	1	1	0	1	0	1	1	1	1	0	2	1	0	1	1	1	1	1	1	1	1	1	1	1	1	1	1	1	1	1
SP112	P33703	P33703	3	2	2	Beta-2-glycoprotein 1	APOH	Beta-2-glycoprotein 1	1	3	2	2	2	3	3	2	3	3	3	3	3	3	3	3	3	3	3	3	3	3	3	3	3	3	3	3	3	3	3	3	1	2	2	1	2	2	2	2	2
SP113	P49065	P49065	8	4	2	Albumin	ALB	Albumin	1	8	4	2	8	8	8	7	8	7	8	8	8	8	8	7	8	8	7	8	7	8	8	6	6	6	7	8	8	7	8	8	4	4	4	3	4	4	4	4	4
SP114	P56201;O95479;Q8CFX1	P56201;O95479;Q8CFX1	2;2;1	2;2;1	2;2;1	GDH/6PGL endoplasmic bifunctional protein	H6PD	GDH/6PGL endoplasmic bifunctional protein;GDH/6PGL endoplasmic bifunctional protein;GDH/6PGL endoplasmic bifunctional protein	3	2	2	2	1	1	1	1	1	0	1	2	2	2	2	2	2	2	2	2	1	2	1	1	2	1	1	1	1	1	1	2	1	1	1	1	1	0	1	2	2
SP116	P61135;P61134;P13671	P61135;P61134;P13671	3;3;3	2;2;2	2;2;2	Complement component C6	C6	Complement component C6;Complement component C6;Complement component C6	3	3	2	2	2	2	2	2	2	2	2	2	3	2	2	3	3	2	3	2	2	2	2	2	3	3	2	3	2	2	2	2	1	1	1	1	1	1	1	2	2
SP117	P68081;P68080;P30562;P02185;P63114;P63113;P02160;P02159	P68081;P68080;P30562;P02185;P63114;P63113;P02160;P02159	2;2;1;1;1;1;1;1	2;2;1;1;1;1;1;1	2;2;1;1;1;1;1;1	Myoglobin	MB	Myoglobin;Myoglobin;Myoglobin;Myoglobin;Myoglobin;Myoglobin;Myoglobin;Myoglobin	8	2	2	2	1	1	1	1	1	1	1	2	2	1	2	0	2	2	2	2	1	2	1	2	2	1	1	2	1	1	1	1	1	1	1	1	1	1	1	2	2
SP118	P79263;Q14624;A6X935	P79263;Q14624;A6X935	2;1;1	2;1;1	2;1;1	Inter-alpha-trypsin inhibitor heavy chain H4	ITIH4	Inter-alpha-trypsin inhibitor heavy chain H4;70 kDa inter-alpha-trypsin inhibitor heavy chain H4;35 kDa inter-alpha-trypsin inhibitor heavy chain H4;Inter alpha-trypsin inhibitor, heavy chain 4	3	2	2	2	1	2	2	1	1	2	1	2	1	1	2	2	2	2	2	2	1	2	2	2	2	2	1	1	2	2	1	1	1	2	2	1	1	2	1	2	1
SP119	P97515;P12763;CON__P12763;P29701;Q9N2D0;P29699;P24090;P02765	P97515;P12763;CON__P12763;P29701;Q9N2D0;P29699;P24090;P02765	2;1;1;1;1;1;1;1	2;1;1;1;1;1;1;1	2;1;1;1;1;1;1;1	Alpha-2-HS-glycoprotein	AHSG	Alpha-2-HS-glycoprotein;Alpha-2-HS-glycoprotein;;Alpha-2-HS-glycoprotein;Alpha-2-HS-glycoprotein;Alpha-2-HS-glycoprotein;Alpha-2-HS-glycoprotein;Alpha-2-HS-glycoprotein	8	2	2	2	2	2	2	2	2	2	2	2	2	2	2	2	2	2	2	2	2	2	2	2	2	2	2	2	2	2	2	2	2	2	2	2	2	2	2	2	2
SP120	Q05443;CON__Q05443	Q05443;CON__Q05443	3;3	2;2	2;2	Lumican	LUM	Lumican	2	3	2	2	2	3	1	1	1	2	2	1	2	1	1	1	1	1	2	1	1	1	1	1	1	1	1	2	1	2	1	1	2	2	1	1	1	2	2	1	2
SP121	Q08378;P55937	Q08378;P55937	2;1	2;1	2;1	Golgin subfamily A member 3	GOLGA3	Golgin subfamily A member 3;Golgin subfamily A member 3	2	2	2	2	1	0	1	1	0	0	1	2	0	0	0	1	1	2	1	0	1	1	1	1	1	1	1	1	1	0	0	0	1	0	1	1	0	0	1	2	0
SP122	Q08758;P04180;P16301	Q08758;P04180;P16301	2;2;1	2;2;1	2;2;1	Phosphatidylcholine-sterol acyltransferase	LCAT	Phosphatidylcholine-sterol acyltransferase;Phosphatidylcholine-sterol acyltransferase;Phosphatidylcholine-sterol acyltransferase	3	2	2	2	2	2	1	2	2	1	1	2	2	1	2	2	2	2	2	2	2	2	2	2	2	1	2	2	2	1	1	2	2	2	1	2	2	1	1	2	2
SP123	Q14520;Q5E9Z2	Q14520;Q5E9Z2	3;2	3;2	2;2	Hyaluronan-binding protein 2;Hyaluronan-binding protein 2	HABP2	Hyaluronan-binding protein 2;Hyaluronan-binding protein 2 50 kDa heavy chain;Hyaluronan-binding protein 2 50 kDa heavy chain alternate form;Hyaluronan-binding protein 2 27 kDa light chain;Hyaluronan-binding protein 2 27 kDa light chain alternate form	2	3	3	2	3	3	3	3	3	3	3	2	3	3	2	3	2	2	2	3	3	2	2	3	3	3	3	3	3	3	2	3	3	3	3	3	3	3	3	2	3
SP124	Q15582	Q15582	2	2	2	Transforming growth factor-beta-induced protein ig-h3	TGFBI	Transforming growth factor-beta-induced protein ig-h3	1	2	2	2	1	1	1	1	1	2	2	2	2	1	2	2	2	2	2	1	1	2	2	2	2	1	1	1	1	2	1	1	1	1	1	1	1	2	2	2	2
SP125	Q29052	Q29052	3	3	2	Inter-alpha-trypsin inhibitor heavy chain H1	ITIH1	Inter-alpha-trypsin inhibitor heavy chain H1	1	3	3	2	3	3	3	3	3	3	3	3	3	3	3	3	3	3	3	3	3	3	3	3	3	3	3	3	3	3	3	3	3	3	3	3	3	3	3	3	3
SP126	Q29RQ1;CON__Q29RQ1	Q29RQ1;CON__Q29RQ1	5;5	3;3	2;2	Complement component C7	C7	Complement component C7	2	5	3	2	4	5	4	5	5	5	5	4	4	4	4	3	4	4	4	4	4	4	4	4	4	4	4	4	4	4	4	5	3	3	3	3	3	3	3	3	3
SP127	Q2YDE4;Q9QUM9;P60901;P60900	Q2YDE4;Q9QUM9;P60901;P60900	2;2;2;2	2;2;2;2	2;2;2;2	Proteasome subunit alpha type-6	PSMA6	Proteasome subunit alpha type-6;Proteasome subunit alpha type-6;Proteasome subunit alpha type-6;Proteasome subunit alpha type-6	4	2	2	2	0	1	1	0	0	0	0	1	2	1	1	1	1	1	1	1	1	2	1	1	0	1	0	0	1	1	0	1	0	1	1	0	0	0	0	1	2
SP128	Q32KY0;P51909;P37153;P23593	Q32KY0;P51909;P37153;P23593	2;1;1;1	2;1;1;1	2;1;1;1	Apolipoprotein D	APOD	Apolipoprotein D;Apolipoprotein D;Apolipoprotein D;Apolipoprotein D	4	2	2	2	1	2	2	2	1	1	2	2	1	2	2	1	2	1	2	2	2	2	2	1	2	2	2	2	1	2	2	2	1	2	2	2	1	1	2	2	1
SP129	Q3SWW8;P35443;Q9Z1T2;P49744;CON__ENSEMBL:ENSBTAP00000006074;P35445;Q9R0G6;P35444;P49747	Q3SWW8;P35443;Q9Z1T2;P49744;CON__ENSEMBL:ENSBTAP00000006074;P35445;Q9R0G6;P35444;P49747	2;2;2;2;1;1;1;1;1	2;2;2;2;1;1;1;1;1	2;2;2;2;1;1;1;1;1	Thrombospondin-4	THBS4	Thrombospondin-4;Thrombospondin-4;Thrombospondin-4;Thrombospondin-4;;Cartilage oligomeric matrix protein;Cartilage oligomeric matrix protein;Cartilage oligomeric matrix protein;Cartilage oligomeric matrix protein	9	2	2	2	2	2	2	2	2	2	2	2	2	2	2	0	2	1	2	2	2	2	1	1	1	2	2	2	2	2	2	2	2	2	2	2	2	2	2	2	2
SP130	Q3SX14;CON__Q3SX14	Q3SX14;CON__Q3SX14	14;14	3;3	2;2	Gelsolin	GSN	Gelsolin	2	14	3	2	12	12	13	12	12	11	12	12	12	12	12	13	13	13	12	12	12	13	13	13	12	13	12	12	11	13	12	12	1	1	2	1	1	1	1	1	1
SP131	Q3SYW2;Q8SQ75;Q8SQ74;Q863A0;P06681	Q3SYW2;Q8SQ75;Q8SQ74;Q863A0;P06681	2;1;1;1;1	2;1;1;1;1	2;1;1;1;1	Complement C2	C2	Complement C2;Complement C2b fragment;Complement C2a fragment	5	2	2	2	1	1	1	1	1	1	1	1	1	1	1	0	1	1	1	1	1	2	1	1	1	1	1	1	1	1	1	1	1	1	1	1	1	1	1	1	1
SP132	Q3SZZ7;Q08830;Q71KU9;Q5M8C6	Q3SZZ7;Q08830;Q71KU9;Q5M8C6	2;1;1;1	2;1;1;1	2;1;1;1	Fibrinogen-like protein 1	FGL1	Fibrinogen-like protein 1;Fibrinogen-like protein 1;Fibrinogen-like protein 1;Fibrinogen-like protein 1	4	2	2	2	2	2	0	2	1	0	0	1	1	1	2	1	1	1	1	1	0	1	1	2	2	1	0	0	2	1	0	2	2	2	0	2	1	0	0	1	1
SP133	Q3T052;CON__Q3T052	Q3T052;CON__Q3T052	2;2	2;2	2;2	Inter-alpha-trypsin inhibitor heavy chain H4;	ITIH4	Inter-alpha-trypsin inhibitor heavy chain H4;	2	2	2	2	2	2	2	2	2	2	2	1	1	2	1	1	1	1	2	2	2	2	1	2	2	2	2	2	2	2	2	2	2	2	2	2	2	2	2	1	1
SP134	Q3T0Y5;P49722;P25787;P17220	Q3T0Y5;P49722;P25787;P17220	2;2;2;2	2;2;2;2	2;2;2;2	Proteasome subunit alpha type-2	PSMA2	Proteasome subunit alpha type-2;Proteasome subunit alpha type-2;Proteasome subunit alpha type-2;Proteasome subunit alpha type-2	4	2	2	2	2	2	2	2	2	2	2	2	1	2	2	2	2	2	2	2	2	2	2	2	2	2	2	2	2	2	2	2	2	2	2	2	2	2	2	2	1
SP135	Q5R5A3;P01008	Q5R5A3;P01008	10;10	2;2	2;2	Antithrombin-III	SERPINC1	Antithrombin-III;Antithrombin-III	2	10	2	2	8	8	9	7	8	8	8	10	9	8	10	10	8	9	8	9	9	9	9	9	8	9	8	9	8	8	8	9	1	1	2	1	1	1	1	2	2
SP136	Q5R894;O95445;P14630	Q5R894;O95445	3;3;1	3;3;1	2;2;0	Apolipoprotein M	APOM	Apolipoprotein M;Apolipoprotein M	3	3	3	2	3	3	3	3	3	3	3	3	3	3	3	2	3	3	3	3	3	3	3	3	3	3	3	2	3	3	2	3	3	3	3	3	3	3	3	3	3
SP137	Q5RC63;Q2PFZ3;P32119;P52552;Q8K3U7;Q6B4U9;Q61171;P35704;Q06830	Q5RC63;Q2PFZ3;P32119;P52552;Q8K3U7;Q6B4U9;Q61171;P35704;Q06830	2;2;2;1;1;1;1;1;1	2;2;2;1;1;1;1;1;1	2;2;2;1;1;1;1;1;1	Peroxiredoxin-2	PRDX2	Peroxiredoxin-2;Peroxiredoxin-2;Peroxiredoxin-2;Peroxiredoxin-2 (Fragment);Peroxiredoxin-2;Peroxiredoxin-1;Peroxiredoxin-2;Peroxiredoxin-2;Peroxiredoxin-1	9	2	2	2	2	2	2	2	2	2	2	2	2	2	2	2	1	1	2	2	2	2	2	2	2	2	2	2	2	2	2	2	2	2	2	2	2	2	2	2	2
SP138	Q61838	Q61838	3	2	2	Pregnancy zone protein	PZM	Pregnancy zone protein	1	3	2	2	3	2	3	3	3	3	3	3	3	3	3	3	3	3	3	3	3	3	2	3	3	3	3	3	3	3	3	3	2	1	2	2	2	2	2	2	2
SP139	Q659U5;Q659U1;Q659U0;P81709;P16973;Q6B411;P79239;P79180;P79179;P61628;P61627;P61626;P17897	Q659U5;Q659U1;Q659U0;P81709;P16973;Q6B411;P79239;P79180;P79179;P61628;P61627;P61626;P17897	2;2;2;1;1;1;1;1;1;1;1;1;1	2;2;2;1;1;1;1;1;1;1;1;1;1	2;2;2;1;1;1;1;1;1;1;1;1;1	Lysozyme C	LYZ	Lysozyme C;Lysozyme C;Lysozyme C;Lysozyme C, spleen isozyme;Lysozyme C;Lysozyme C, milk isozyme;Lysozyme C;Lysozyme C;Lysozyme C;Lysozyme C;Lysozyme C;Lysozyme C;Lysozyme C-1	13	2	2	2	1	2	1	2	0	0	2	1	2	2	1	1	1	1	1	1	1	1	1	1	1	0	1	2	2	1	1	1	1	2	1	2	0	0	2	1	2
SP140	Q7YQD7;Q12805;O35568	Q7YQD7;Q12805;O35568	2;2;2	2;2;2	2;2;2	EGF-containing fibulin-like extracellular matrix protein 1	EFEMP1	EGF-containing fibulin-like extracellular matrix protein 1;EGF-containing fibulin-like extracellular matrix protein 1;EGF-containing fibulin-like extracellular matrix protein 1	3	2	2	2	1	1	1	1	1	1	1	2	1	1	1	1	1	1	1	1	1	1	1	1	1	1	1	1	1	1	1	1	1	1	1	1	1	1	1	2	1
SP141	Q8BH61;O08619	Q8BH61;O08619	6;5	6;5	2;1	Coagulation factor XIII A chain	F13A1	Coagulation factor XIII A chain;Coagulation factor XIII A chain	2	6	6	2	2	4	3	3	2	3	4	4	3	3	4	4	4	3	4	3	5	3	3	3	3	3	2	2	3	3	3	5	2	4	3	3	2	3	4	4	3
SP142	Q8HXW1	Q8HXW1	2	2	2	Transthyretin	TTR	Transthyretin	1	2	2	2	2	2	2	2	2	2	2	2	2	2	2	2	2	2	2	2	2	2	2	2	2	2	2	2	2	2	2	2	2	2	2	2	2	2	2	2	2
SP143	Q8K0E8;P14480	Q8K0E8;P14480	13;11	2;2	2;2	Fibrinogen beta chain	FGB	Fibrinogen beta chain;Fibrinogen beta chain	2	13	2	2	12	12	12	12	12	12	12	12	12	13	12	11	12	12	12	13	13	12	13	12	12	12	12	12	12	12	12	13	2	2	2	2	2	2	2	2	2
SP144	Q8NF91;Q6ZWR6	Q8NF91;Q6ZWR6	2;1	2;1	2;1	Nesprin-1	SYNE1	Nesprin-1;Nesprin-1	2	2	2	2	1	1	1	2	1	1	1	1	1	1	0	0	1	1	0	1	1	0	0	0	1	1	2	1	1	1	2	1	1	1	1	2	1	1	1	1	1
SP145	Q8VCG4;P07360	Q8VCG4;P07360	2;2	2;2	2;2	Complement component C8 gamma chain	C8G	Complement component C8 gamma chain;Complement component C8 gamma chain	2	2	2	2	2	2	2	2	2	2	2	2	2	2	2	2	2	2	2	2	2	2	2	2	2	2	2	2	2	2	2	2	2	2	2	2	2	2	2	2	2
SP146	Q8VCM7	Q8VCM7	4	3	2	Fibrinogen gamma chain	FGG	Fibrinogen gamma chain	1	4	3	2	4	4	4	3	3	4	4	3	3	3	3	3	3	3	3	3	3	3	4	3	3	4	3	4	4	3	4	3	3	3	3	2	2	3	3	2	2
SP147	Q9C0A1	Q9C0A1	2	2	2	Zinc finger homeobox protein 2	ZFHX2	Zinc finger homeobox protein 2	1	2	2	2	2	2	2	2	2	2	1	2	2	2	2	2	2	2	2	2	2	2	2	2	2	2	1	2	2	2	2	2	2	2	2	2	2	2	1	2	2
SP148	Q9EQV9;Q9JHH6;Q96IY4	Q9EQV9;Q9JHH6;Q96IY4	3;3;2	3;3;2	2;2;1	Carboxypeptidase B2	CPB2	Carboxypeptidase B2;Carboxypeptidase B2;Carboxypeptidase B2	3	3	3	2	1	2	1	1	1	1	1	3	3	2	3	3	3	3	3	3	2	3	3	2	3	1	1	1	1	2	1	2	1	2	1	1	1	1	1	3	3
SP149	Q9P2E9;REV__B3EX63;REV__A7YH32;REV__P59242;REV__Q9P2M7;REV__B1MTG4;REV__B0KWC9	Q9P2E9;REV__B3EX63;REV__A7YH32;REV__P59242;REV__Q9P2M7;REV__B1MTG4;REV__B0KWC9	2;1;1;1;1;1;1	2;1;1;1;1;1;1	2;1;1;1;1;1;1	Ribosome-binding protein 1	RRBP1	Ribosome-binding protein 1;Cingulin;Cingulin;Cingulin;Cingulin;Cingulin;Cingulin	7	2	2	2	1	1	1	1	1	1	1	1	1	1	1	2	1	1	1	1	1	1	1	1	1	1	1	1	1	1	1	1	1	1	1	1	1	1	1	1	1
SP150	Q9WU60;Q99J86	Q9WU60;Q99J86	22;17	2;1	2;1	Attractin	ATRN	Attractin;Attractin	2	22	2	2	20	21	20	19	21	19	18	19	18	16	18	18	19	18	18	18	17	18	18	17	19	19	19	19	20	19	21	21	2	2	2	2	2	2	2	2	2
SP78	A0A0B4J1V6;A0A0A0MS15	A0A0B4J1V6;A0A0A0MS15	2;1	2;1	2;1	Immunoglobulin heavy variable 3-73;Immunoglobulin heavy variable 3-49	IGHV3	Immunoglobulin heavy variable 3-73;Immunoglobulin heavy variable 3-49	2	2	2	2	0	1	1	1	0	1	1	1	2	2	1	1	1	2	1	0	1	0	1	1	0	1	0	1	1	1	0	1	0	1	1	1	0	1	1	1	2
SP79	A0A0C4DH35	A0A0C4DH35	2	2	2	Probable non-functional immunoglobulin heavy variable 3-35	IGHV3	Probable non-functional immunoglobulin heavy variable 3-35	1	2	2	2	1	1	0	0	0	1	1	2	2	1	1	1	1	2	1	2	1	2	1	2	1	0	1	1	2	2	1	1	1	1	0	0	0	1	1	2	2
SP80	A0A0J9YX35	A0A0J9YX35	2	2	2	Immunoglobulin heavy variable 3-64D	IGHV3	Immunoglobulin heavy variable 3-64D	1	2	2	2	2	2	2	2	2	2	2	2	2	2	2	2	2	2	2	2	2	2	2	2	2	1	2	2	2	2	2	2	2	2	2	2	2	2	2	2	2
SP81	A0A2Y9GHM3;P0DTT1;P0DMM0;P0DML7;P0DML8;P0DMM1;P0DML9;Q9GLM8;P0DKW8;P0DOA3;Q9GLM6;P0DTR8;P0DO95;Q9GJU3;P0DKW6;P0DKU9;Q9GLM7;P02649;P0DKW5;P18287;P0DUP8;L5KM50;P0DUJ1;P0DOC3;Q9GLC0;A0A6P3R0Z0;P0DUJ2;P0DUP7;P23529;P18650;P0DUI8;P0DUI7;P0DUI6;P0DUI5;P0DUJ0;P0DUI9;P08226;Q28995	A0A2Y9GHM3;P0DTT1	15;11;4;4;4;4;4;3;3;3;3;3;3;3;3;3;3;3;3;3;2;2;2;2;2;2;2;2;1;1;1;1;1;1;1;1;1;1	15;11;4;4;4;4;4;3;3;3;3;3;3;3;3;3;3;3;3;3;2;2;2;2;2;2;2;2;1;1;1;1;1;1;1;1;1;1	2;0;0;0;0;0;0;0;0;0;0;0;0;0;0;0;0;0;0;0;0;0;0;0;0;0;0;0;0;0;0;0;0;0;0;0;0;0	Apolipoprotein E	APOE	Apolipoprotein E;Apolipoprotein E	38	15	15	2	11	11	13	11	12	13	11	13	13	12	12	13	13	11	15	14	14	13	13	10	12	13	12	13	12	12	10	13	11	11	13	11	12	13	11	13	13
SP82	A2V9Z4;Q28522	A2V9Z4;Q28522	14;14	5;5	2;2	Serum albumin	ALB	Albumin;Albumin (Fragment)	2	14	5	2	12	11	12	11	11	11	11	12	14	13	13	14	13	14	12	12	12	13	12	13	13	12	12	13	11	12	12	11	4	4	4	4	4	4	4	5	5
SP83	B3EWD2;B3EWE0	B3EWD2;B3EWE0	5;4	2;2	2;2	Hemoglobin subunit beta	HBB	Hemoglobin subunit beta;Hemoglobin subunit beta	2	5	2	2	5	5	5	5	5	5	5	5	5	5	5	5	5	5	5	5	5	5	5	5	5	5	5	5	5	5	5	5	2	2	2	2	2	2	2	2	2
SP84	O02668	O02668	11	5	2	Inter-alpha-trypsin inhibitor heavy chain H2	ITIH2	Inter-alpha-trypsin inhibitor heavy chain H2	1	11	5	2	10	11	11	11	11	9	11	11	11	10	10	11	11	10	10	10	10	11	11	10	10	11	11	11	11	11	11	11	5	5	5	5	5	4	5	5	5
SP85	O88818;A7E3Q8;Q61233;P13796;Q99K51;Q63598;P13797	O88818;A7E3Q8;Q61233;P13796;Q99K51;Q63598;P13797	2;2;2;2;2;2;2	2;2;2;2;2;2;2	2;2;2;2;2;2;2	Plastin-3	LCP1	Plastin-3;Plastin-3;Plastin-2;Plastin-2;Plastin-3;Plastin-3;Plastin-3	7	2	2	2	2	1	1	1	1	2	2	2	2	2	2	1	2	1	2	2	1	2	2	2	2	2	2	1	2	1	1	2	2	1	1	1	1	2	2	2	2
SP86	P00747;P12545	P00747;P12545	10;7	5;3	2;2	Plasminogen	PLG	Plasminogen;Plasmin heavy chain A;Activation peptide;Angiostatin;Plasmin heavy chain A, short form;Plasmin light chain B;Plasminogen;Plasmin heavy chain A;Activation peptide;Plasmin heavy chain A, short form;Plasmin light chain B	2	10	5	2	10	9	9	10	9	9	7	9	9	9	10	9	10	9	9	9	10	10	9	9	9	10	8	10	8	8	9	10	5	5	5	5	5	5	5	5	5
SP87	P01009;Q5RCW5;O00394;P01010;Q03044;O54762;P50447;Q9DCQ7;P20848	P01009;Q5RCW5	7;6;3;2;2;1;1;1;1	7;6;3;2;2;1;1;1;1	2;1;2;1;0;0;0;0;1	Alpha-1-antitrypsin	SERPINA1	Alpha-1-antitrypsin;Short peptide from AAT	9	7	7	2	6	7	7	6	6	6	6	5	4	5	5	5	5	5	5	4	5	5	6	5	5	7	7	6	7	6	6	7	6	7	7	6	6	6	6	5	4
SP88	P01031	P01031	7	7	2	Complement C5	C5	Complement C5;Complement C5 beta chain;Complement C5 alpha chain;C5a anaphylatoxin;Complement C5 alpha chain	1	7	7	2	6	6	6	6	6	6	6	7	6	7	7	7	7	7	7	7	7	6	7	7	7	6	6	6	6	6	6	6	6	6	6	6	6	6	6	7	6
SP89	P01701;P01714	P01701;P01714	2;1	2;1	2;1	Ig lambda chain V-I region NEW;Ig lambda chain V-III region SH	IGLV1	Immunoglobulin lambda variable 1-51;Immunoglobulin lambda variable 3-19	2	2	2	2	2	2	2	2	2	2	2	2	2	2	2	2	2	2	2	2	2	2	2	2	2	2	2	2	2	2	2	2	2	2	2	2	2	2	2	2	2
SP90	P02672;CON__P02672	P02672;CON__P02672	3;3	2;2	2;2	Fibrinogen alpha chain	FGA	Fibrinogen alpha chain	2	3	2	2	3	3	3	3	3	3	3	3	3	3	3	3	3	3	3	3	3	3	3	3	3	3	3	3	3	3	3	3	2	2	2	2	2	2	2	2	2
SP91	P02751	P02751	54	2	2	Fibronectin	FN1	Fibronectin;Anastellin;Ugl-Y1;Ugl-Y2;Ugl-Y3	1	54	2	2	52	50	53	51	49	51	51	48	49	52	46	49	49	47	49	48	50	48	51	45	48	53	52	51	52	52	50	51	2	2	2	2	2	2	2	2	2
SP92	P02766	P02766	2	2	2	Transthyretin	TTR	Transthyretin	1	2	2	2	2	2	2	2	2	2	2	2	2	2	2	2	2	2	2	2	2	2	2	2	2	2	2	2	2	2	2	2	2	2	2	2	2	2	2	2	2
SP93	P04937	P04937	44	2	2	Fibronectin	FN1	Fibronectin;Anastellin	1	44	2	2	41	41	42	41	39	41	42	39	41	43	37	41	42	39	40	40	43	41	41	37	41	42	43	40	44	42	42	42	1	2	1	0	1	1	2	0	1
SP94	P05090;Q8SPI0	P05090;Q8SPI0	2;1	2;1	2;1	Apolipoprotein D	APOD	Apolipoprotein D;Apolipoprotein D	2	2	2	2	0	0	0	0	0	0	0	0	2	0	0	0	0	0	0	0	0	0	0	0	0	0	0	0	0	0	0	0	0	0	0	0	0	0	0	0	2
SP95	P05160	P05160	2	2	2	Coagulation factor XIII B chain	F13B	Coagulation factor XIII B chain	1	2	2	2	2	2	2	2	2	2	1	2	1	1	2	1	1	1	2	2	2	2	2	1	1	2	2	2	2	2	2	2	2	2	2	2	2	2	1	2	1
SP96	P05546;Q64268;CON__ENSEMBL:ENSBTAP00000018574	P05546;Q64268	3;2;1	2;1;1	2;1;1	Heparin cofactor 2	SERPIND1	Heparin cofactor 2;Heparin cofactor 2	3	3	2	2	1	2	2	1	1	2	1	2	2	1	3	2	2	3	2	2	2	2	2	2	2	3	2	2	3	2	2	2	1	1	2	1	1	2	1	1	1
SP97	P06399	P06399	4	2	2	Fibrinogen alpha chain	FGA	Fibrinogen alpha chain;Fibrinopeptide A;Fibrinogen alpha chain	1	4	2	2	3	3	3	3	3	4	3	3	3	3	3	3	3	3	4	3	3	3	4	3	4	3	3	3	3	3	3	3	1	1	1	1	1	2	1	1	1
SP98	P07456;Q08279;P41694;P10764;P51459;P23695;P09535;P01346;P01344	P07456;Q08279;P41694;P10764;P51459;P23695;P09535;P01346;P01344	3;2;2;2;2;2;2;2;2	3;2;2;2;2;2;2;2;2	2;2;2;1;2;2;2;2;2	Insulin-like growth factor II	IGF2	Insulin-like growth factor II;Insulin-like growth factor II (Fragment);Insulin-like growth factor II (Fragment);Insulin-like growth factor II;Insulin-like growth factor II;Insulin-like growth factor II;Insulin-like growth factor II;Insulin-like growth fact	9	3	3	2	1	1	2	2	1	1	1	2	2	2	2	2	2	1	2	2	2	2	2	2	2	1	2	2	1	1	1	1	1	1	2	2	1	1	1	2	2
SP99	P07489;Q9MYN8	P07489;Q9MYN8	2;2	2;2	2;2	Transthyretin	TTR	Transthyretin;Transthyretin	2	2	2	2	2	2	2	2	2	2	2	2	2	2	2	2	2	2	2	2	2	2	2	2	2	1	2	2	1	2	2	1	2	2	2	2	2	2	2	2	2
SP152	A0A0A0MRZ8;P04433	A0A0A0MRZ8;P04433	1;1	1;1	1;1	Ig kappa chain V-III region VG	IGKV3D	Immunoglobulin kappa variable 3D-11;Immunoglobulin kappa variable 3-11	2	1	1	1	1	1	1	1	1	1	1	1	1	1	1	1	1	1	1	1	1	1	1	1	1	1	1	1	1	1	1	1	1	1	1	1	1	1	1	1	1
SP153	A0A0B4J1V0	A0A0B4J1V0	1	1	1	Immunoglobulin heavy variable 3-15	IGHV3	Immunoglobulin heavy variable 3-15	1	1	1	1	0	1	0	0	0	0	0	1	1	1	1	1	1	1	1	1	1	1	0	1	1	0	0	0	0	0	0	1	0	1	0	0	0	0	0	1	1
SP154	A0A0B4J1V1;P01780;P01763;P01762;A0A0C4DH32;A0A0B4J1X8;P01766	A0A0B4J1V1;P01780;P01763;P01762;A0A0C4DH32	4;3;3;3;2;1;1	4;3;3;3;2;1;1	1;0;0;0;0;0;0	Ig heavy chain V-III region JON	IGHV3	Immunoglobulin heavy variable 3-21;Immunoglobulin heavy variable 3-7;Immunoglobulin heavy variable 3-48;Immunoglobulin heavy variable 3-11;Immunoglobulin heavy variable 3-20	7	4	4	1	4	3	4	3	4	3	4	4	3	4	3	4	3	3	4	4	4	4	4	4	4	3	3	4	3	4	4	3	4	3	4	3	4	3	4	4	3
SP155	A0A0B4J1Y9	A0A0B4J1Y9	1	1	1	Immunoglobulin heavy variable 3-72	IGHV3	Immunoglobulin heavy variable 3-72	1	1	1	1	1	1	1	1	1	1	1	1	1	1	1	1	1	1	1	1	1	1	1	1	1	1	1	1	1	1	1	1	1	1	1	1	1	1	1	1	1
SP156	A0A0C4DH36	A0A0C4DH36	1	1	1	Probable non-functional immunoglobulin heavy variable 3-38	IGHV3	Probable non-functional immunoglobulin heavy variable 3-38	1	1	1	1	0	1	1	1	0	0	1	1	1	1	1	1	1	1	1	1	1	1	0	1	1	1	1	0	1	1	1	1	0	1	1	1	0	0	1	1	1
SP157	A0A0C4DH42;P0DP02;A0A0B4J1X5;P01767;P01772	A0A0C4DH42;P0DP02;A0A0B4J1X5;P01767;P01772	3;3;3;3;3	1;1;1;1;1	1;1;1;1;1	Ig heavy chain V-III region BUT	IGHV3	Immunoglobulin heavy variable 3-66;Immunoglobulin heavy variable 3-30-3;Immunoglobulin heavy variable 3-74;Immunoglobulin heavy variable 3-53;Immunoglobulin heavy variable 3-33	5	3	1	1	3	2	3	3	3	3	3	3	3	3	3	3	3	3	3	3	3	3	3	3	3	3	3	3	3	3	3	3	1	1	1	1	1	1	1	1	1
SP158	A0A0J9YVY3	A0A0J9YVY3	2	1	1	Immunoglobulin heavy variable 7-4-1	IGHV7	Immunoglobulin heavy variable 7-4-1	1	2	1	1	2	1	2	2	2	2	2	2	2	2	2	2	2	2	2	2	2	2	2	2	2	2	2	2	2	2	2	2	1	1	1	1	1	1	1	1	1
SP159	A6QQ07;Q8CIF4;Q5FVF9	A6QQ07;Q8CIF4;Q5FVF9	1;1;1	1;1;1	1;1;1	Biotinidase	BTD	Biotinidase;Biotinidase;Biotinidase	3	1	1	1	1	1	1	1	1	1	1	1	1	1	1	1	1	1	1	1	1	1	1	1	1	1	1	1	1	1	1	1	1	1	1	1	1	1	1	1	1
SP160	B2D1U1	B2D1U1	2	2	1	Corticosteroid-binding globulin	SERPINA6	Corticosteroid-binding globulin	1	2	2	1	2	2	2	2	2	2	2	2	2	2	2	2	2	2	2	2	2	2	2	2	2	2	2	2	2	2	2	2	2	2	2	2	2	2	2	2	2
SP161	E1BF81;Q9GK37;CON__ENSEMBL:ENSBTAP00000023402;P49920	E1BF81;Q9GK37;CON__ENSEMBL:ENSBTAP00000023402;P49920	2;2;2;2	1;1;1;1	1;1;1;1	Corticosteroid-binding globulin	SERPINA6	Corticosteroid-binding globulin;Corticosteroid-binding globulin;;Corticosteroid-binding globulin	4	2	1	1	2	1	2	2	2	2	2	2	2	2	2	2	2	2	2	2	2	2	2	2	2	2	2	2	2	2	2	2	1	0	1	1	1	1	1	1	1
SP162	O35090	O35090	3	1	1	Albumin	ALB	Albumin	1	3	1	1	3	3	3	3	3	3	3	3	3	3	3	3	3	3	3	3	3	3	3	3	3	3	3	3	3	3	3	3	1	1	1	1	1	1	1	1	1
SP163	O43451;Q2M2H8	O43451;Q2M2H8	1;1	1;1	1;1	Maltase-glucoamylase, intestinal	MGAM	Maltase-glucoamylase, intestinal;Probable maltase-glucoamylase 2	2	1	1	1	0	0	0	0	0	0	0	0	0	0	1	0	0	0	0	0	0	0	0	0	0	0	0	0	0	0	0	0	0	0	0	0	0	0	0	0	0
SP164	O46379	O46379	2	1	1	Lumican (Fragment)	LUM	Lumican (Fragment)	1	2	1	1	2	2	2	2	2	2	2	2	2	2	1	1	2	2	2	2	2	2	2	1	2	2	2	2	2	2	2	2	1	1	1	1	1	1	1	1	1
SP165	O97799;Q76II0	O97799	4;1	2;1	1;0	Mast/stem cell growth factor receptor Kit	KIT	Mast/stem cell growth factor receptor Kit	2	4	2	1	3	3	4	3	3	3	3	3	4	4	4	3	3	3	4	4	4	4	3	3	4	3	4	4	3	4	3	4	1	1	2	1	1	1	1	1	2
SP166	P01024	P01024	10	1	1	Complement C3;Complement C3 beta chain;C3-beta-c;Complement C3 alpha chain;C3a anaphylatoxin;Acylation stimulating protein;Complement C3b alpha chain;Complement C3c alpha chain fragment 1;Complement C3dg fragment;Complement C3g fragment;Complement C3d fragment;Complement C3f fragment;Complement C3c alpha chain fragment 2	C3	Complement C3	1	10	1	1	10	9	8	10	10	10	9	9	8	9	9	8	9	8	9	9	9	9	8	9	9	8	9	9	9	9	9	9	1	0	0	1	1	1	0	0	0
SP168	P01042	P01042	1	1	1	Kininogen-1	KNG1	Kininogen-1;Kininogen-1 heavy chain;T-kinin;Bradykinin;Lysyl-bradykinin;Kininogen-1 light chain;Low molecular weight growth-promoting factor	1	1	1	1	1	1	1	1	1	1	1	1	1	1	1	1	1	1	1	1	1	1	1	1	1	1	1	1	1	1	1	1	1	1	1	1	1	1	1	1	1
SP169	P01618;P01629	P01618;P01629	1;1	1;1	1;1	Ig kappa chain V-II region 2S1.3	IGKV2	Ig kappa chain V region GOM;Ig kappa chain V-II region 2S1.3	2	1	1	1	1	1	1	1	1	1	1	1	1	1	1	1	1	1	1	1	1	1	1	1	1	1	1	1	1	1	1	1	1	1	1	1	1	1	1	1	1
SP170	P01619	P01619	1	1	1	Ig kappa chain V-III region B6	IGKV3	Immunoglobulin kappa variable 3-20	1	1	1	1	1	1	1	1	1	1	1	1	1	1	1	1	1	1	1	1	1	1	1	1	1	1	1	1	1	1	1	1	1	1	1	1	1	1	1	1	1
SP171	P01782;P0DP04	P01782;P0DP04	3;2	1;1	1;1	Ig heavy chain V-III region DOB	IGHV3	Immunoglobulin heavy variable 3-9;Immunoglobulin heavy variable 3-43D	2	3	1	1	2	3	2	1	2	1	2	2	2	2	1	2	1	2	3	3	3	3	3	3	3	1	1	2	2	2	2	1	0	1	0	0	0	0	0	0	1
SP172	P01786;P01790;P01789;P01794;P01793;P01792;P01791;P01788;P01787	P01786;P01790;P01789;P01794;P01793;P01792;P01791;P01788;P01787	1;1;1;1;1;1;1;1;1	1;1;1;1;1;1;1;1;1	1;1;1;1;1;1;1;1;1	Ig heavy chain V region MOPC 47A	IGHV	Ig heavy chain V region MOPC 47A;Ig heavy chain V region M511;Ig heavy chain V region M603;Ig heavy chain V region HPCG14;Ig heavy chain V region HPCG13;Ig heavy chain V region HPCG8;Ig heavy chain V region HPCM6;Ig heavy chain V region H8;Ig heavy chain V	9	1	1	1	1	1	1	1	1	1	1	1	1	1	1	1	1	1	1	1	1	1	1	1	1	1	1	1	1	1	1	1	1	1	1	1	1	1	1	1	1
SP173	P02743	P02743	1	1	1	Serum amyloid P-component	APCS	Serum amyloid P-component;Serum amyloid P-component(1-203)	1	1	1	1	1	1	1	1	1	1	1	1	1	1	1	1	1	1	1	1	1	1	1	1	1	1	1	1	1	1	1	1	1	1	1	1	1	1	1	1	1
SP174	P02748	P02748	1	1	1	Complement component C9	C9	Complement component C9;Complement component C9a;Complement component C9b	1	1	1	1	1	1	1	1	1	1	1	1	1	1	1	1	1	1	1	1	1	1	1	1	1	1	1	1	1	1	1	1	1	1	1	1	1	1	1	1	1
SP175	P02770	P02770	6	2	1	Serum albumin	ALB	Albumin	1	6	2	1	5	4	5	5	5	5	5	4	4	4	4	4	4	4	4	5	5	4	4	4	4	5	4	5	4	5	5	4	1	1	1	1	1	1	2	1	1
SP176	P04366	P04366	3	2	1	Protein AMBP (Fragment)	AMBP	Protein AMBP (Fragment)	1	3	2	1	3	3	3	3	3	3	2	2	2	3	3	3	3	3	2	3	3	3	1	3	2	2	3	2	3	3	3	2	2	2	2	2	2	2	1	1	1
SP177	P04696;P19087	P04696;P19087	1;1	1;1	1;1	Guanine nucleotide-binding protein G(t) subunit alpha-2	GNAT2	Guanine nucleotide-binding protein G(t) subunit alpha-2;Guanine nucleotide-binding protein G(t) subunit alpha-2	2	1	1	1	1	1	1	1	1	1	1	1	1	1	1	1	1	1	1	1	1	1	1	1	1	1	1	1	1	1	1	1	1	1	1	1	1	1	1	1	1
SP178	P06396	P06396	16	16	1	Gelsolin	GSN	Gelsolin	1	16	16	1	15	16	15	15	16	15	16	16	15	16	14	14	16	16	16	14	15	16	15	14	14	15	15	15	14	16	15	15	15	16	15	15	16	15	16	16	15
SP179	P06912	P06912	1	1	1	Retinol-binding protein 4	RBP4	Retinol-binding protein 4	1	1	1	1	1	1	1	1	1	1	1	1	1	1	1	1	1	1	1	1	1	1	1	1	1	1	1	1	1	1	1	1	1	1	1	1	1	1	1	1	1
SP180	P07224;CON__P07224;Q28520;Q08761;P53813;P07225	P07224;CON__P07224	3;3;1;1;1;1	3;3;1;1;1;1	1;1;0;0;0;0	Vitamin K-dependent protein S	PROS1	Vitamin K-dependent protein S	6	3	3	1	3	3	2	3	3	3	3	3	2	2	3	3	3	3	3	3	3	3	3	3	3	2	3	3	3	3	3	3	3	3	2	3	3	3	3	3	2
SP181	P07996;Q28178;CON__Q28194	P07996;Q28178;CON__Q28194	4;3;3	1;0;0	1;0;0	Thrombospondin-1	THBS1	Thrombospondin-1;Thrombospondin-1	3	4	1	1	2	2	2	2	2	2	2	4	4	4	4	3	3	3	2	2	2	2	1	0	3	2	2	2	2	2	3	2	1	1	1	1	1	1	1	1	1
SP182	P08649;P01029	P08649;P01029	12;6	4;1	1;0	Complement C4;Complement C4-B	C4	Complement C4;Complement C4 beta chain;Complement C4 alpha chain;C4a anaphylatoxin;Complement C4 gamma chain;Complement C4-B;Complement C4 beta chain;Complement C4 alpha chain;C4a anaphylatoxin;Complement C4 gamma chain	2	12	4	1	12	12	10	12	11	12	12	11	10	10	10	11	11	11	9	9	10	10	11	10	10	10	11	10	11	12	12	11	4	4	4	4	4	4	4	4	3
SP183	P0C8N6	P0C8N6	1	1	1	Transmembrane protein 194B	TMEM194B	Nuclear envelope integral membrane protein 2	1	1	1	1	1	1	1	1	1	1	1	1	1	1	1	1	1	1	1	1	1	1	1	1	1	1	1	1	1	1	1	1	1	1	1	1	1	1	1	1	1
SP184	P0DSE0	P0DSE0	3	2	1	Apolipoprotein E	APOE	Apolipoprotein E	1	3	2	1	3	2	2	2	3	3	2	2	3	3	2	2	2	2	3	3	3	3	2	2	2	2	3	3	2	3	2	3	2	1	1	1	2	2	1	1	2
SP185	P0DUB2	P0DUB2	2	2	1	Immunoglobulin J chain	JCHAIN	Immunoglobulin J chain	1	2	2	1	2	2	2	2	2	2	2	1	1	1	1	2	2	2	2	1	1	2	2	2	2	2	2	2	2	2	2	2	2	2	2	2	2	2	2	1	1
SP186	P10517;P0DO94;P0DKY2;P05770;P0DKW7;A0A0D9S1R0;Q28502;Q7M2U8;Q03247;P0DN41;P0DN39;CON__Q03247;P0DN38	P10517;P0DO94;P0DKY2;P05770;P0DKW7;A0A0D9S1R0;Q28502;Q7M2U8;Q03247;P0DN41;P0DN39;CON__Q03247;P0DN38	4;4;4;4;4;4;4;3;3;3;3;3;2	1;1;1;1;1;1;1;1;1;1;1;1;1	1;1;1;1;1;1;1;1;1;1;1;1;1	Apolipoprotein E	APOE	Apolipoprotein E;Apolipoprotein E;Apolipoprotein E;Apolipoprotein E;Apolipoprotein E;Apolipoprotein E;Apolipoprotein E;Apolipoprotein E;Apolipoprotein E;Apolipoprotein E;Apolipoprotein E;;Apolipoprotein E	13	4	1	1	4	4	4	3	4	4	4	3	3	4	3	3	3	3	4	3	4	3	4	3	3	3	4	4	4	4	4	4	1	1	1	1	1	1	1	1	1
SP187	P12346	P12346	3	1	1	Serotransferrin	TF	Serotransferrin	1	3	1	1	3	2	3	3	3	3	2	3	3	3	3	3	3	3	3	3	3	3	3	3	3	3	3	3	2	3	2	3	1	1	1	1	1	1	1	1	1
SP188	P14669	P14669	1	1	1	Annexin A3	ANXA3	Annexin A3	1	1	1	1	1	1	1	1	1	1	0	1	1	1	1	0	1	1	1	1	1	1	1	1	1	1	1	1	1	1	1	1	1	1	1	1	1	1	0	1	1
SP189	P15467;Q8HZQ0;Q5NVS4;P34096	P15467;Q8HZQ0;Q5NVS4;P34096	1;1;1;1	1;1;1;1	1;1;1;1	Ribonuclease 4	RNASE4	Ribonuclease 4;Ribonuclease 4;Ribonuclease 4;Ribonuclease 4	4	1	1	1	1	1	1	0	1	1	0	0	1	1	1	1	1	1	1	1	0	0	1	1	1	1	1	1	1	1	1	1	1	1	1	0	1	1	0	0	1
SP190	P18428	P18428	1	1	1	Lipopolysaccharide-binding protein	LBP	Lipopolysaccharide-binding protein	1	1	1	1	1	1	1	1	1	1	1	1	1	1	1	1	1	1	1	1	1	1	1	1	1	1	1	1	1	1	1	1	1	1	1	1	1	1	1	1	1
SP191	P18525	P18525	1	1	1	Ig heavy chain V region 5-84	IGHV	Ig heavy chain V region 5-84	1	1	1	1	1	1	1	1	1	1	1	1	1	1	1	1	1	1	1	1	1	1	1	1	1	1	1	1	1	1	1	1	1	1	1	1	1	1	1	1	1
SP192	P18970;P01936;P69905;P18978;P20243;P21766;P21767;P21768;P20018;P23600;P23601;P01928;P01938;Q9TS35;Q9TS34;P69907;P14387;P01930;P69906;P06635;P19002;P28780;P11750;P01937;P10892;P09908;P09904;P08852;P07421;P07402;P01940;P11753;P20019;P01935;P01934;P01924;P01923;B3EWC9;B3EWC7;Q862A7;Q7M3B8	P18970;P01936;P69905;P18978;P20243;P21766;P21767;P21768;P20018;P23600;P23601;P01928;P01938;Q9TS35;Q9TS34;P69907;P14387;P01930;P69906;P06635;P19002;P28780;P11750;P01937;P10892;P09908;P09904;P08852;P07421;P07402;P01940;P11753;P20019;P01935;P01934;P01924;P01923;B3EWC9;B3EWC7;Q862A7	4;3;2;2;2;2;2;2;2;2;2;2;2;2;2;2;2;2;2;2;2;2;2;2;2;2;2;2;2;2;2;2;2;2;2;2;2;2;2;2;1	1;1;0;0;0;0;0;0;1;0;0;0;0;0;0;0;0;0;0;0;0;0;0;0;0;0;0;0;0;0;0;0;1;0;0;0;0;0;0;0;1	1;1;0;0;0;0;0;0;1;0;0;0;0;0;0;0;0;0;0;0;0;0;0;0;0;0;0;0;0;0;0;0;1;0;0;0;0;0;0;0;1	Hemoglobin subunit alpha	HBA1	Hemoglobin subunit alpha;Hemoglobin subunit alpha;Hemoglobin subunit alpha;Hemoglobin subunit alpha;Hemoglobin subunit alpha-1/2;Hemoglobin subunit alpha-1/2/3;Hemoglobin subunit alpha-A/Q/R/T;Hemoglobin subunit alpha-1/2;Hemoglobin subunit alpha-1;Hemoglo	41	4	1	1	4	3	4	4	4	4	4	3	4	4	4	4	3	4	3	4	4	3	4	4	3	4	4	4	4	4	4	4	1	1	1	1	1	1	1	1	1
SP193	P19823	P19823	11	11	1	Inter-alpha-trypsin inhibitor heavy chain H2	ITIH2	Inter-alpha-trypsin inhibitor heavy chain H2	1	11	11	1	10	10	11	11	9	10	10	10	11	11	11	11	10	10	11	11	11	11	10	10	10	11	11	11	11	11	11	11	10	10	11	11	9	10	10	10	11
SP194	P20768	P20768	1	1	1	Ig mu chain C region	IGM	Ig mu chain C region	1	1	1	1	1	1	1	1	1	1	1	1	1	1	1	1	1	1	1	1	1	1	1	1	1	1	1	1	1	1	1	1	1	1	1	1	1	1	1	1	1
SP195	P20918;Q01177	P20918;Q01177	8;6	2;0	1;0	Plasminogen	PLG	Plasminogen;Plasmin heavy chain A;Activation peptide;Angiostatin;Plasmin heavy chain A, short form;Plasmin light chain B	2	8	2	1	8	7	7	8	7	7	5	7	7	7	8	7	8	7	7	7	8	8	7	7	7	8	6	8	6	6	7	8	2	2	2	2	2	2	2	2	2
SP196	P21614	P21614	2	1	1	Vitamin D-binding protein	GC	Vitamin D-binding protein	1	2	1	1	2	2	2	2	2	2	2	2	2	2	2	2	2	2	2	2	2	2	2	2	2	2	2	2	2	2	2	2	1	1	1	1	1	1	1	1	1
SP197	P22324;P22325;P22323;P23035	P22324;P22325;P22323;P23035	1;1;1;1	1;1;1;1	1;1;1;1	Alpha-1-antiproteinase F (Fragment)	SERPINA1	Alpha-1-antiproteinase F (Fragment);Alpha-1-antiproteinase S;Serine proteinase inhibitor A3K;Alpha-1-antiproteinase F	4	1	1	1	1	1	1	1	1	1	1	1	1	1	1	1	1	1	1	1	1	1	1	1	1	1	1	1	1	1	1	1	1	1	1	1	1	1	1	1	1
SP198	P22458;P29788	P22458;P29788	1;1	1;1	1;1	Vitronectin	VTN	Vitronectin;Vitronectin	2	1	1	1	1	1	1	1	1	1	1	1	1	1	1	1	1	1	1	1	1	1	1	1	1	1	1	1	1	1	1	1	1	1	1	1	1	1	1	1	1
SP199	P28665;P28666	P28665;P28666	2;1	1;1	1;1	Murinoglobulin-1	MUG1	Murinoglobulin-1;Murinoglobulin-2	2	2	1	1	2	1	2	2	2	2	2	1	1	1	2	1	1	1	2	1	2	1	1	1	1	1	1	1	1	2	1	1	1	1	1	1	1	1	1	1	1
SP200	P29700	P29700	1	1	1	Alpha-2-HS-glycoprotein (Fragment)	AHSG	Alpha-2-HS-glycoprotein (Fragment)	1	1	1	1	1	1	1	1	1	1	1	1	1	1	1	1	1	1	1	1	1	1	1	1	1	1	1	1	1	1	1	1	1	1	1	1	1	1	1	1	1
SP201	P34955;P12725;CON__P34955	P34955;P12725;CON__P34955	2;2;2	2;2;2	1;1;1	Alpha-1-antiproteinase	SERPINA1	Alpha-1-antiproteinase;Alpha-1-antiproteinase	3	2	2	1	1	1	1	1	1	1	1	1	1	1	1	1	1	1	1	1	1	1	2	1	1	1	1	1	1	1	1	1	1	1	1	1	1	1	1	1	1
SP202	P35441	P35441	4	4	1	Thrombospondin-1	THBS1	Thrombospondin-1	1	4	4	1	2	2	2	2	2	2	2	4	4	3	4	3	3	3	2	2	1	2	1	1	3	2	2	2	2	2	3	1	2	2	2	2	2	2	2	4	4
SP203	P41361;CON__P41361	P41361;CON__P41361	8;8	4;4	1;1	Antithrombin-III	SERPINC1	Antithrombin-III	2	8	4	1	8	8	8	7	8	8	8	8	8	8	8	8	8	8	8	8	8	8	8	8	8	8	8	8	8	8	7	8	4	4	4	4	4	4	4	4	4
SP204	P47989;P80457;Q00519	P47989	3;1;1	3;1;1	1;0;0	Xanthine dehydrogenase/oxidase	XDH	Xanthine dehydrogenase/oxidase;Xanthine dehydrogenase;Xanthine oxidase	3	3	3	1	2	3	2	2	2	2	2	2	3	2	3	3	2	2	2	2	2	3	2	3	3	2	2	2	2	2	2	2	2	3	2	2	2	2	2	2	3
SP205	P51779	P51779	2	2	1	Complement factor D	CFD	Complement factor D	1	2	2	1	0	1	0	1	0	0	1	1	1	1	0	1	1	1	1	0	0	1	0	1	1	0	1	0	1	1	1	1	0	1	0	1	0	0	1	1	1
SP206	P51885;P51886;P51884	P51885;P51886;P51884	3;2;2	3;2;2	1;1;1	Lumican	LUM	Lumican;Lumican;Lumican	3	3	3	1	2	3	2	2	2	2	2	2	2	2	1	1	2	2	2	2	2	2	2	1	2	2	2	2	2	2	2	2	2	3	2	2	2	2	2	2	2
SP207	P53789	P53789	3	2	1	Vitamin D-binding protein	GC	Vitamin D-binding protein	1	3	2	1	3	3	3	3	3	3	3	2	2	2	2	2	2	2	2	2	2	2	3	3	2	3	3	3	3	3	3	3	2	2	2	2	2	2	2	2	2
SP210	P68293;P68292;F7FQM7;P0DM91;P0DJG1;P0DJG0;G3QY98;P02647;A0A2K5EJU6	P68293;P68292;F7FQM7;P0DM91;P0DJG1;P0DJG0;G3QY98;P02647	7;7;7;6;6;6;6;6;3	3;3;3;2;2;2;2;2;2	1;1;1;0;0;0;0;0;0	Apolipoprotein A-I	APOA1	Apolipoprotein A-I;Apolipoprotein A-I;Apolipoprotein A-I;Apolipoprotein A-I;Apolipoprotein A-I;Apolipoprotein A-I;Apolipoprotein A-I;Apolipoprotein A-I	9	7	3	1	6	7	6	6	6	6	5	6	6	6	6	6	6	6	6	6	5	6	7	6	6	6	6	6	6	6	6	5	3	3	3	3	3	3	3	3	3
SP214	Q28412	Q28412	1	1	1	Vitamin K-dependent protein C (Fragment)	PROC	Vitamin K-dependent protein C (Fragment)	1	1	1	1	1	1	1	1	1	1	1	1	1	1	1	1	1	1	1	1	1	1	1	1	1	1	1	1	1	1	1	1	1	1	1	1	1	1	1	1	1
SP215	Q28889;P43481;Q28317	Q28889;P43481;Q28317	4;2;2	4;2;2	1;1;1	Mast/stem cell growth factor receptor Kit	KIT	Mast/stem cell growth factor receptor Kit;Mast/stem cell growth factor receptor Kit;Mast/stem cell growth factor receptor Kit	3	4	4	1	3	3	4	4	3	4	4	4	4	3	4	4	4	4	3	4	3	3	3	4	4	3	3	4	3	4	3	3	3	3	4	4	3	4	4	4	4
SP216	Q29482	Q29482	3	1	1	Clusterin	CLU	Clusterin	1	3	1	1	2	3	3	3	3	3	3	3	3	3	3	3	3	3	2	3	3	2	2	2	3	3	3	3	3	3	3	3	1	1	1	1	1	1	1	1	1
SP217	Q2KJ63	Q2KJ63	2	2	1	Plasma kallikrein	KLKB1	Plasma kallikrein	1	2	2	1	2	2	1	2	1	2	2	1	1	2	1	1	1	1	1	2	2	1	1	1	1	1	2	1	2	2	1	2	2	2	1	2	1	2	2	1	1
SP218	Q2LE37;Q9Z1R3	Q2LE37;Q9Z1R3	2;2	1;1	1;1	Apolipoprotein M	APOM	Apolipoprotein M;Apolipoprotein M	2	2	1	1	2	2	2	2	2	2	2	2	2	2	2	1	2	2	2	2	2	2	2	2	2	2	2	1	2	2	1	2	1	1	1	1	1	1	1	1	1
SP219	Q4R932;Q3ZCK9;Q9R1P0;P25789;P21670	Q4R932;Q3ZCK9;Q9R1P0;P25789;P21670	1;1;1;1;1	1;1;1;1;1	1;1;1;1;1	Proteasome subunit alpha type-4	PSMA4	Proteasome subunit alpha type-4;Proteasome subunit alpha type-4;Proteasome subunit alpha type-4;Proteasome subunit alpha type-4;Proteasome subunit alpha type-4	5	1	1	1	0	1	0	1	1	1	1	0	0	1	0	0	0	0	0	0	1	1	1	0	0	1	1	1	1	1	1	0	0	1	0	1	1	1	1	0	0
SP220	Q5R7D1	Q5R7D1	1	1	1	ATP-dependent RNA helicase DDX42	DDX42	ATP-dependent RNA helicase DDX42	1	1	1	1	1	1	1	1	1	1	1	1	1	1	1	1	1	1	1	1	1	1	1	1	1	1	1	1	1	1	1	1	1	1	1	1	1	1	1	1	1
SP221	Q5R844;P60662;P60661;Q64119;Q60605;P60660	Q5R844;P60662;P60661;Q64119;Q60605;P60660	1;1;1;1;1;1	1;1;1;1;1;1	1;1;1;1;1;1	Myosin light polypeptide 6	MYL6	Myosin light polypeptide 6;Myosin light polypeptide 6;Myosin light polypeptide 6;Myosin light polypeptide 6;Myosin light polypeptide 6;Myosin light polypeptide 6	6	1	1	1	1	1	0	0	1	1	1	0	0	1	0	0	0	0	0	0	0	0	0	0	1	0	0	0	1	0	0	0	1	1	0	0	1	1	1	0	0
SP222	Q5RB37;Q06033;P97280;Q9GLY5;Q63416;Q61704	Q5RB37;Q06033;P97280;Q9GLY5;Q63416;Q61704	3;3;2;2;2;2	3;3;2;2;2;2	1;1;0;0;0;0	Inter-alpha-trypsin inhibitor heavy chain H3	ITIH3	Inter-alpha-trypsin inhibitor heavy chain H3;Inter-alpha-trypsin inhibitor heavy chain H3;Inter-alpha-trypsin inhibitor heavy chain H3;Inter-alpha-trypsin inhibitor heavy chain H3;Inter-alpha-trypsin inhibitor heavy chain H3;Inter-alpha-trypsin inhibitor h	6	3	3	1	3	2	3	3	3	3	3	3	3	3	2	3	3	2	2	3	3	3	3	3	2	3	3	2	3	3	3	3	3	2	3	3	3	3	3	3	3
SP223	Q5RBE8;P16050	Q5RBE8;P16050	1;1	1;1	1;1	Arachidonate 15-lipoxygenase	ALOX15	Polyunsaturated fatty acid lipoxygenase ALOX15;Polyunsaturated fatty acid lipoxygenase ALOX15	2	1	1	1	1	1	0	0	1	0	0	0	0	1	0	0	0	0	0	0	0	0	0	0	0	0	0	0	0	0	0	0	1	1	0	0	1	0	0	0	0
SP224	Q5RDA4;Q08380	Q5RDA4;Q08380	1;1	1;1	1;1	Galectin-3-binding protein	LGALS3BP	Galectin-3-binding protein;Galectin-3-binding protein	2	1	1	1	1	1	1	1	1	1	1	1	1	1	1	1	1	1	1	1	1	1	1	1	1	1	1	1	1	1	1	1	1	1	1	1	1	1	1	1	1
SP225	Q5RFB8;Q3SZ62;Q9DBJ1;P25113;P18669	Q5RFB8;Q3SZ62;Q9DBJ1;P25113;P18669	1;1;1;1;1	1;1;1;1;1	1;1;1;1;1	Phosphoglycerate mutase 1	PGAM1	Phosphoglycerate mutase 1;Phosphoglycerate mutase 1;Phosphoglycerate mutase 1;Phosphoglycerate mutase 1;Phosphoglycerate mutase 1	5	1	1	1	0	0	0	0	0	0	0	0	0	0	0	0	0	0	0	0	0	1	0	0	0	0	0	0	0	0	0	0	0	0	0	0	0	0	0	0	0
SP226	Q60559;P02760	Q60559;P02760	3;2	3;2	1;1	Protein AMBP	AMBP	Protein AMBP;Alpha-1-microglobulin;Inter-alpha-trypsin inhibitor light chain;Trypstatin	2	3	3	1	3	2	3	3	3	3	2	3	3	1	2	3	3	3	3	2	2	2	2	2	3	2	3	2	3	3	2	2	3	2	3	3	3	3	2	3	3
SP227	Q62558;Q60574;P50417;Q61646	Q62558;Q60574;P50417;Q61646	7;6;5;5	3;2;2;1	1;0;0;0	Haptoglobin;Haptoglobin alpha chain;Haptoglobin beta chain	HP	Haptoglobin;Haptoglobin alpha chain;Haptoglobin beta chain	4	7	3	1	7	6	7	7	7	7	7	7	6	7	7	7	6	7	6	7	7	7	6	6	7	6	6	7	6	7	7	7	3	2	3	3	3	3	3	3	2
SP228	Q63041	Q63041	1	1	1	Alpha-1-macroglobulin	A1M	Alpha-1-macroglobulin;Alpha-1-macroglobulin 45 kDa subunit	1	1	1	1	1	1	1	1	1	1	1	1	1	1	1	1	1	1	1	1	1	1	1	1	1	1	1	1	1	1	1	1	1	1	1	1	1	1	1	1	1
SP229	Q66RN5;Q5R4R8;Q5R1X2;P68105;P68103;P62629;A2Q0Z0;Q71V39;Q32PH8;Q5VTE0;P68104;P62630;P10126;Q05639;P62632;P62631	Q66RN5;Q5R4R8;Q5R1X2;P68105;P68103;P62629;A2Q0Z0;Q71V39;Q32PH8;Q5VTE0;P68104;P62630;P10126;Q05639;P62632;P62631	1;1;1;1;1;1;1;1;1;1;1;1;1;1;1;1	1;1;1;1;1;1;1;1;1;1;1;1;1;1;1;1	1;1;1;1;1;1;1;1;1;1;1;1;1;1;1;1	Elongation factor 1-alpha 1	EEF1A1	Elongation factor 1-alpha 1;Elongation factor 1-alpha 1;Elongation factor 1-alpha 1;Elongation factor 1-alpha 1;Elongation factor 1-alpha 1;Elongation factor 1-alpha 1;Elongation factor 1-alpha 1;Elongation factor 1-alpha 2;Elongation factor 1-alpha 2;Puta	16	1	1	1	0	0	1	1	1	0	0	0	0	0	0	0	0	0	0	0	0	0	0	0	0	1	1	1	0	1	1	0	0	0	1	1	1	0	0	0	0
SP230	Q6WN25	Q6WN25	8	1	1	Hemoglobin subunit beta	HBB	Hemoglobin subunit beta	1	8	1	1	8	8	8	8	8	8	8	8	8	8	8	8	8	8	8	8	7	8	8	8	7	8	8	8	8	8	8	7	1	1	1	1	1	1	1	1	1
SP231	Q6ZV73	Q6ZV73	1	1	1	FYVE, RhoGEF and PH domain-containing protein 6	FGD6	FYVE, RhoGEF and PH domain-containing protein 6	1	1	1	1	1	1	1	1	1	1	1	1	1	1	1	1	1	1	1	1	1	1	1	1	0	0	1	1	1	1	1	1	1	1	1	1	1	1	1	1	1
SP232	Q7M3I7;P68212	Q7M3I7;P68212	2;1	2;1	1;0	Fibrinogen alpha chain (Fragment)	FGA	Fibrinogen alpha chain (Fragment);Fibrinogen alpha chain (Fragment)	2	2	2	1	2	2	2	2	2	2	2	2	2	2	2	2	2	2	2	2	2	2	2	2	2	2	2	2	2	2	2	2	2	2	2	2	2	2	2	2	2
SP233	Q7TMA5	Q7TMA5	5	1	1	Apolipoprotein B-100;Apolipoprotein B-48	APOB	Apolipoprotein B-100;Apolipoprotein B-48	1	5	1	1	5	5	5	4	5	4	4	5	5	5	5	5	5	5	5	5	4	5	4	5	5	5	5	5	5	5	4	5	1	1	1	1	1	1	1	1	1
SP234	Q7TQ72	Q7TQ72	1	1	1	Protein MIS12 homolog	MIS12	Protein MIS12 homolog	1	1	1	1	1	1	1	1	1	1	1	1	1	1	1	1	1	1	1	1	1	1	1	1	1	1	1	1	1	1	1	1	1	1	1	1	1	1	1	1	1
SP235	Q8BND5	Q8BND5	2	1	1	Sulfhydryl oxidase 1	QSOX1	Sulfhydryl oxidase 1	1	2	1	1	1	2	1	2	2	1	2	2	2	2	2	2	2	2	2	2	2	2	2	2	2	2	1	1	2	2	1	2	0	1	0	1	1	0	1	1	1
SP236	Q8CB62	Q8CB62	1	1	1	Centrobin	CNTROB	Centrobin	1	1	1	1	1	1	1	1	1	1	1	1	1	1	1	1	1	1	1	1	1	1	1	1	1	1	1	1	1	1	1	1	1	1	1	1	1	1	1	1	1
SP238	Q8MJJ9	Q8MJJ9	4	1	1	Fibulin-1 (Fragment)	FBLN1	Fibulin-1 (Fragment)	1	4	1	1	4	3	4	4	3	3	4	1	2	2	3	3	3	3	2	4	4	4	3	4	3	4	4	4	4	3	4	3	1	1	1	1	1	1	1	1	1
SP240	Q95121;CON__Q95121	Q95121;CON__Q95121	4;4	2;2	1;1	Pigment epithelium-derived factor	SERPINF1	Pigment epithelium-derived factor	2	4	2	1	4	4	4	4	4	4	4	4	4	4	4	4	4	4	4	4	3	4	4	4	3	4	4	4	4	4	4	4	2	2	2	2	2	2	2	2	2
SP241	Q9D1H9	Q9D1H9	1	1	1	Microfibril-associated glycoprotein 4	MFAP4	Microfibril-associated glycoprotein 4	1	1	1	1	1	0	1	1	1	1	0	0	0	1	0	0	0	1	1	0	0	0	1	0	1	0	0	1	1	0	1	1	1	0	1	1	1	1	0	0	0
SP242	Q9MYW6	Q9MYW6	3	2	1	Xanthine dehydrogenase/oxidase	XDH	Xanthine dehydrogenase/oxidase	1	3	2	1	1	3	2	2	1	1	1	1	3	2	3	3	2	2	1	2	1	3	2	2	3	1	2	1	1	1	1	1	1	2	2	2	1	1	1	1	2
SP244	Q9TUQ3	Q9TUQ3	5	1	1	Complement component C7	C7	Complement component C7	1	5	1	1	4	5	4	5	5	5	5	4	4	4	4	3	4	4	4	4	4	4	4	4	4	4	4	4	4	4	4	5	1	1	1	1	1	1	1	1	1
SP245	Q9XT87;Q9BE24;Q5R5F0;Q5R1W9;P04642;P00338	Q9XT87;Q9BE24;Q5R5F0;Q5R1W9;P04642;P00338	1;1;1;1;1;1	1;1;1;1;1;1	1;1;1;1;1;1	L-lactate dehydrogenase A chain	LDHA	L-lactate dehydrogenase A chain;L-lactate dehydrogenase A chain;L-lactate dehydrogenase A chain;L-lactate dehydrogenase A chain;L-lactate dehydrogenase A chain;L-lactate dehydrogenase A chain	6	1	1	1	1	1	1	1	1	1	1	1	1	1	1	1	1	1	1	1	1	1	1	1	1	1	1	1	1	1	1	1	1	1	1	1	1	1	1	1	1
[truncated: 210 more columns]

## Sheet: limma
	D1T0_seal2	D1T0_seal4	D1T0_seal6	D1T0_seal7	D1T4_seal2	D1T4_seal4	D1T4_seal6	D1T4_seal7	D1T8_seal2	D1T8_seal4	D1T8_seal6	D1T8_seal7	D2T0_seal2	D2T0_seal4	D2T0_seal6	D2T0_seal7	D4T0_seal2	D4T0_seal4	D4T0_seal6	D4T0_seal7	D4T4_seal2	D4T4_seal4	D4T4_seal6	D4T4_seal7	D4T8_seal2	D4T8_seal4	D4T8_seal6	D4T8_seal7
SP1	32.8517	33.9422	35.282	33.7548	32.8724	34.0812	35.3335	33.8285	32.9674	33.8529	35.4836	33.8487	32.8483	33.1951	34.9993	33.4173	32.694	32.2901	33.9661	32.1949	32.6771	32.2365	33.9679	32.3261	32.9163	32.1946	33.87	32.4069
SP3	39.9058	39.5322	39.3067	39.9058	39.7693	39.417	39.2505	39.9472	39.7522	39.6321	39.5573	39.9197	39.8574	39.6202	39.4365	39.9335	39.8355	39.552	39.6885	39.9197	39.8775	39.5609	39.4558	40.0006	39.9335	39.5249	39.4229	40.0522
SP6	39.7922	39.7047	39.4596	39.8355	39.5645	39.6185	39.4917	39.8917	39.695	39.9335	39.6338	39.8399	39.8177	39.9058	39.6539	39.8177	39.7952	39.9472	39.8057	39.7891	39.9335	39.6885	39.6099	39.8631	39.8102	39.8117	39.5065	39.7662
SP7	32.6916	32.971	32.8283	32.5451	32.5111	33.0261	32.7907	32.8088	32.5206	32.8763	32.8507	32.7005	32.6686	33.0194	32.8081	32.9082	32.7851	32.7454	32.604	32.8945	32.7555	32.9938	32.8482	32.9799	32.6957	32.9252	32.7638	33.0451
SP8	30.0048	29.9111	30.0217	29.7469	29.9962	30.0356	30.2935	30.0078	29.8206	29.9411	30.2786	29.8524	29.0582	30.1478	30.2729	29.7966	29.7424	29.7354	29.7986	29.4102	29.6599	29.9505	30.0001	29.7431	29.882	29.8153	29.9721	29.691
SP10	31.5887	31.3275	31.511	31.8128	31.535	31.4522	31.6206	31.907	31.5957	31.3083	31.7046	31.8584	31.6734	31.4426	31.8028	31.873	31.4971	31.152	31.7451	31.7248	31.4979	31.4185	31.8603	31.5083	31.6229	31.21	31.8324	31.6465
SP9	32.4056	32.1825	31.6509	32.112	32.4123	32.0937	31.8712	32.2575	32.1288	32.2075	32.1305	32.211	32.4252	32.2536	32.0407	32.3993	32.3707	32.2802	32.1605	32.2011	32.2915	32.2914	32.136	32.3768	32.4682	32.3921	31.9539	32.5704
SP11	32.344	31.8144	31.2786	31.7025	32.1538	31.9205	31.5334	31.7848	32.1508	31.9386	31.7455	31.9652	32.284	32.0822	31.565	32.0493	32.1831	31.8211	31.2304	32.0086	32.1993	31.8981	31.5889	32.1994	32.136	31.8874	31.6016	32.1784
SP12	33.3119	33.2684	32.7126	32.9943	33.3886	33.3128	32.6831	33.2168	33.3383	33.5444	32.8624	33.3602	33.4775	33.4975	32.787	33.3839	33.5155	33.4553	32.9545	33.4945	33.6085	33.4681	32.8718	33.6396	33.64	33.5302	32.8519	33.728
SP13	34.4207	35.2222	35.1564	33.5873	34.4202	35.5	35.4471	34.3321	34.3953	35.6154	35.3838	34.0613	34.4581	35.6041	34.8711	34.2703	34.515	35.0421	34.4727	34.3816	34.5458	35.1578	34.8219	34.4562	34.7351	35.1772	34.7083	34.5901
SP14	28.7323	28.5009	28.9402	29.1352	28.8246	28.8409	29.2557	29.2792	28.4857	28.5241	29.1255	29.0971	28.3206	28.7389	29.0837	29.2447	28.7595	29.2575	29.529	29.1629	28.6423	29.4384	29.5229	29.0061	28.7004	29.3359	29.5134	29.1254
SP15	37.3236	36.7922	36.378	36.7922	37.1547	36.8399	36.5243	36.9417	36.9634	37.0266	36.8162	37.0572	37.3152	37.1735	36.7175	37.4442	37.6918	37.5978	37.1828	37.834	37.7677	37.5698	37.2724	37.7677	37.7739	37.5412	37.3152	37.8974
SP16	28.3596	28.9285	29.1407	28.4034	28.4603	29.0156	29.1543	28.7391	28.3548	29.2643	28.8404	28.4569	28.3851	29.1388	28.9992	28.6239	28.0598	28.8234	28.3122	28.8055	28.373	29.003	29.2308	28.8167	28.0066	29.0006	29.044	28.58
SP17	32.3092	32.3486	32.3133	31.9709	32.4594	32.6287	32.4581	32.1429	32.2486	32.7572	32.5527	31.9782	32.4875	32.7288	32.4916	32.2467	32.4478	32.5204	31.9038	32.2296	32.5437	32.6318	32.5536	32.2317	32.6031	32.5759	32.3738	32.4357
SP18	35.8753	36.0238	35.7818	35.4342	35.8354	35.8988	35.6358	35.4409	35.6644	36.189	35.8546	35.5784	35.9227	35.9866	35.7589	35.531	35.6245	35.7024	35.359	35.3696	35.8332	35.7781	35.4984	35.489	35.6958	35.7739	35.1591	35.5273
SP19	35.2499	34.7159	34.6816	34.0738	35.3065	34.4573	34.7411	34.2626	35.0488	34.5663	34.9511	34.2722	35.1262	34.7018	34.8471	34.659	35.1961	34.804	34.8441	34.7331	35.2008	34.8173	35.022	34.8781	35.327	34.8441	34.8502	35.0032
SP20	30.9406	31.392	31.2292	30.6257	30.6402	31.6413	30.9771	30.8361	30.9706	31.7312	31.101	30.9877	31.1741	31.7068	31.0526	30.7864	30.9512	31.157	30.848	30.5208	31.005	30.8308	30.7811	30.7675	30.9861	31.3918	30.8492	30.7817
SP21	29.5747	29.139	28.9524	28.5403	29.6974	29.3012	29.1322	28.6009	29.335	30.5523	28.8199	28.5742	28.9397	28.7844	28.5904	28.4466	29.8788	28.335	29.3262	28.4924	28.6031	28.6127	28.3015	28.8273	28.8593	28.4635	29.3175	28.5161
SP22	35.5532	35.3835	35.1406	35.2982	35.3493	35.5057	35.3705	35.4784	35.2174	35.4647	35.526	35.4333	35.3849	35.4489	35.3881	35.5523	35.2464	35.3493	35.161	35.3351	35.1698	35.4385	35.3784	35.4354	35.2757	35.4151	35.339	35.4577
SP23	34.9319	34.6542	34.5822	34.7817	34.7817	34.866	34.7926	34.784	34.7511	34.8849	34.7184	34.8477	35.0158	35.0221	34.8044	35.0374	35.1283	35.0069	34.8778	35.1086	35.1628	35.0184	35.0056	35.0486	35.1383	35.0427	35.1713	35.1519
SP24	29.2189	30.7129	31.1084	29.3693	29.1838	30.422	30.9211	30.2808	29.6868	30.6189	29.8318	29.8165	29.8208	30.7568	30.7178	30.4338	29.9457	30.5263	30.0452	30.1737	30.2305	30.4328	30.7033	30.3033	29.9379	30.8743	30.6269	29.9282
SP25	30.1453	30.0367	29.6306	29.5046	29.8549	30.2387	29.6925	29.4088	30.0984	30.073	29.6448	29.4934	29.9131	30.1634	29.5682	29.5211	29.9411	30.2953	29.5475	29.567	30.0033	30.1431	29.8207	29.5428	29.9779	30.1568	29.7065	29.6199
SP26	29.1891	29.1121	29.0139	29.6657	28.7952	29.0747	28.9697	29.537	29.1456	29.3554	28.9113	29.6896	29.243	29.2614	29.1233	29.431	29.35	29.6127	29.3601	29.5686	29.2674	29.4191	29.3254	29.5295	29.1621	29.5995	29.274	29.4013
SP27	32.4079	33.9502	34.5287	34.2319	33.2325	34.4061	34.6161	34.1282	33.2843	34.7643	33.9352	34.2004	33.4483	34.6057	34.058	34.2002	34.0189	34.4419	34.0592	33.1355	34.1226	34.1811	33.9472	34.0079	33.3029	34.8907	34.5805	33.6515
SP28	25.8672	25.7756	25.9559	26.387	26.0403	26.5323	26.4309	26.8055	25.9499	26.0033	26.2058	26.4639	26.2135	25.9118	25.8963	26.9738	25.9792	26.8909	26.3878	26.8507	26.2667	25.8539	27.0723	27.023	26.11	26.8707	26.4704	27.0355
SP29	35.6298	35.5846	35.6405	35.6631	35.8389	35.8675	35.9764	36.2838	35.4838	35.6187	36.3007	35.7149	35.9857	36.0456	35.7425	35.9497	35.9675	35.8557	35.8552	36.146	35.8258	35.6732	35.8968	36.2816	36.1349	35.6735	35.7502	35.7953
SP30	31.2116	31.4644	31.1867	31.0664	30.8602	31.1236	31.0519	31.2885	31.0899	31.4786	30.7993	31.5047	31.4432	31.4741	31.2442	31.3805	31.3642	31.575	31.5392	31.371	31.4688	31.443	31.3751	31.5384	31.3441	31.8098	31.3379	31.2569
SP33	33.301	33.3196	33.1344	33.1431	33.224	33.3259	33.0786	33.3231	32.9977	33.2931	33.2399	33.2807	33.2871	33.2004	33.2328	33.4729	32.948	33.1304	33.1778	33.1511	33.0977	33.3142	33.1874	33.1581	33.0792	33.2642	33.1234	33.2498
SP34	28.6634	28.8805	29.4531	29.1111	28.0786	29.3867	29.7521	28.7428	28.3794	29.377	29.8306	29.0891	28.4571	29.6291	29.4559	28.7825	28.6902	29.5916	28.8724	27.9831	28.2783	29.1376	29.7033	28.4238	28.6627	29.6781	29.1715	28.3571
SP35	30.4107	30.0458	30.1814	30.4394	30.8082	30.4396	29.866	30.2423	30.9779	30.5545	30.1231	30.3678	30.7174	30.4679	30.6038	30.2181	30.6186	30.7016	30.7143	30.3695	30.8095	30.4123	30.8482	30.3249	30.9685	30.8358	30.6861	30.4019
SP36	27.9915	27.8832	27.57	27.8088	28.0539	27.7272	27.362	28.0602	27.633	27.7538	27.4613	28.0373	27.8272	27.9113	27.6529	28.0352	27.9036	28.0095	27.8694	27.8475	27.9699	28.1124	27.8323	28.0722	27.8847	28.0365	27.9025	27.995
SP38	36.4475	35.7415	35.444	36.5556	36.2516	36.1695	35.3605	36.0168	36.1768	35.9218	36.2306	36.0242	36.367	35.8754	35.409	36.119	36.2777	36.0227	36.3337	36.5978	36.1879	35.7688	35.67	36.1937	36.2344	35.9597	35.7715	36.4243
SP39	33.8198	33.6842	33.4986	33.3993	33.7727	33.6789	33.2897	33.6674	33.6095	33.496	33.5303	33.7247	34.0569	33.529	33.6018	33.9456	34.0169	33.692	33.4599	33.9292	34.0785	33.846	33.8852	33.9608	33.976	33.9334	33.7944	34.2453
SP40	34.6624	33.8151	33.9885	33.9393	34.3038	33.8792	34.2318	33.7844	34.4293	33.9543	34.2777	33.7467	34.4507	34.0992	34.1974	34.0669	34.7035	34.0298	34.6129	34.2408	34.5565	34.1612	34.4442	34.2517	34.7644	34.138	34.4728	34.3198
SP41	32.2407	31.8918	31.7245	31.9028	32.0788	31.5496	31.9301	32.1757	32.0087	32.3134	32.1858	32.3058	32.3496	32.3581	31.8987	32.2679	32.2089	32.1637	32.0613	32.1996	32.2598	32.201	32.1672	32.3778	32.2054	32.2778	32.0007	32.6085
SP42	27.698	26.6402	26.2793	27.6763	27.8699	27.4047	27.2577	27.9235	27.7205	27.3712	27.8173	27.4123	27.6043	27.3366	27.1438	27.58	27.8096	27.134	27.6907	27.5157	27.4174	27.3265	27.4726	27.7902	27.2989	27.1277	28.3124	27.7042
SP43	29.0428	29.1922	28.0865	28.8815	28.6589	29.3587	28.3554	29.304	28.5353	28.9805	28.1084	29.0054	28.4285	28.5117	28.0568	28.9368	28.1993	28.403	28.0832	28.3493	28.3327	28.6208	28.4371	28.3868	28.239	28.6161	28.466	28.0117
SP45	28.8617	29.1263	28.2035	29.2173	29.0734	28.1584	27.852	29.1854	28.8117	28.4695	28.7328	29.1378	29.213	28.7178	28.2616	29.1284	28.6011	28.8696	28.6541	28.9592	28.8563	29.0366	28.837	29.1682	28.7526	28.793	28.7153	29.3
SP46	31.0971	31.0356	30.9898	31.0357	30.8286	31.3029	31.5638	31.1239	30.7263	31.5995	31.6474	30.9078	31.188	31.6484	31.2367	30.8687	31.412	31.3332	31.1905	31.3145	31.2372	31.6879	31.3739	31.1478	31.4645	31.3625	31.1542	31.2808
SP47	29.0184	28.0179	28.4783	27.7118	28.7614	27.6255	28.5714	27.8061	28.9029	27.6177	28.8895	28.2012	29.0952	27.9588	28.6463	27.7311	28.7206	27.3464	28.3382	27.6118	28.7205	27.4752	28.7235	27.8234	28.7518	27.3856	28.5619	27.9058
SP49	29.0999	28.2049	28.3647	29.1414	28.8204	28.7314	28.5439	29.4361	28.8695	28.7323	29.0042	29.2489	28.9012	28.641	28.468	29.1754	29.0615	28.7091	28.7262	29.3528	29.106	28.6607	28.6332	29.3548	28.861	28.7773	28.7595	29.3774
SP50	38.8042	38.2327	37.958	38.7739	38.5194	38.4326	38.0266	38.6354	38.5803	38.682	38.4672	38.6287	38.6556	38.6321	38.1117	38.6655	38.7175	38.5662	38.4091	38.6388	38.834	38.3731	38.1547	38.7143	38.6655	38.3932	38.2724	38.7739
SP51	29.1931	28.0458	27.6873	28.6708	29.3389	28.3445	28.2695	28.7131	28.8025	28.4109	28.5539	28.7902	28.951	28.4849	28.2676	28.9056	28.9616	28.1581	28.761	28.7225	28.9861	28.4149	28.3519	28.5466	28.9928	28.4654	28.3127	28.9844
SP52	26.769	27.5932	27.9276	26.9811	26.9786	27.3514	27.5318	27.1856	27.2877	27.6665	26.961	27.3668	27.6693	27.9846	27.7816	27.3557	27.7762	27.7343	27.9677	27.1256	27.9057	27.7636	27.6782	27.5561	27.7893	27.9072	27.4878	27.532
SP53	28.4246	28.7205	28.5127	29.0972	28.7085	29.0944	28.6149	29.1178	28.5366	28.8745	28.4576	28.879	28.4817	29.0844	28.6311	28.8498	28.6431	29.2166	28.9692	29.0376	28.8751	29.0893	28.4763	29.063	28.7221	29.1525	28.7384	28.7663
SP54	30.4574	31.0589	31.1153	30.4494	30.6545	31.2	30.6962	30.9211	30.5653	30.7029	30.4197	30.6257	30.8616	31.043	30.9403	30.895	30.9102	30.9668	31.0042	30.6056	31.1462	30.9348	30.7957	30.7283	30.948	31.066	30.9238	30.5769
SP55	32.2888	32.8727	32.9008	32.1965	31.713	32.597	32.7326	32.2948	32.1388	33.0528	33.0411	32.3634	32.3099	32.9336	32.7254	32.3405	32.1138	32.8926	32.4041	32.3593	32.3519	32.6231	32.4259	32.2843	31.9779	32.6438	32.4563	32.1775
SP56	36.8162	36.5839	36.5021	36.2544	36.9526	36.6655	36.7677	36.4005	36.4231	36.9308	36.9634	36.4239	36.7047	36.6388	36.6522	36.6522	36.6522	36.2956	36.5978	36.3908	36.6655	36.6388	36.4382	36.5556	36.8974	36.6253	36.4438	36.5839
SP57	34.7439	33.9671	34.2455	33.7562	34.6792	34.2522	34.4222	33.9807	34.5335	34.0194	34.4015	34.046	34.7047	34.2513	34.3572	34.1866	34.7688	34.2134	34.5966	34.3653	34.7593	34.1317	34.4275	34.3866	34.9896	34.2841	34.7239	34.3963
SP58	31.3144	30.6907	30.7885	30.7201	31.3519	31.2981	31.0217	30.9902	31.1815	30.964	31.0556	30.9141	31.2357	31.392	30.8553	31.2101	31.4281	30.7428	30.8507	31.1254	31.4686	31.2092	30.8447	31.3643	31.7384	31.2015	31.0649	31.2771
SP59	31.8855	31.5324	31.2324	31.599	31.8029	31.9634	31.4354	31.8549	31.6301	31.6147	31.7065	31.7603	31.6133	31.5511	31.4107	32.3082	31.6731	31.5152	31.2932	31.6115	31.676	31.4419	31.4913	31.877	31.7747	31.5759	31.739	31.9004
SP60	29.6843	29.8586	29.6624	29.6402	29.4939	30.2416	29.9475	30.1261	29.7635	30.2013	29.77	30.0363	29.9352	30.068	29.831	30.0946	29.9781	29.9326	29.4123	30.0992	30.2235	29.9525	30.0632	29.9994	29.7353	30.222	30.0572	29.9174
SP61	33.7444	33.4204	33.2423	33.7637	33.9447	33.8717	33.4647	33.8339	33.9193	33.6019	33.6348	33.8079	34.048	33.7499	33.5777	33.8586	34.1042	33.8812	33.7273	34.1158	34.12	33.8284	33.7378	34.1201	34.2314	33.9286	33.8326	34.3678
SP62	34.8508	35.4263	34.8522	34.6138	34.7726	34.8457	35.1584	33.9214	34.921	34.1703	34.2511	33.4213	34.4629	34.483	34.8519	34.1335	34.7351	34.4061	34.4067	34.1706	34.2807	33.2043	34.0585	34.0876	35.1636	33.7492	33.6274	33.432
SP64	30.0997	30.157	29.8149	29.7674	30.1387	30.2015	30.3213	30.1891	29.7226	29.9946	30.2833	30.0282	29.9399	30.0967	30.021	30.234	29.8625	29.8715	29.7079	30.1966	29.6985	30.106	30.236	30.337	29.5625	29.9818	30.0148	30.3914
SP66	31.8665	32.2519	32.2838	31.8942	31.6042	32.2278	32.431	32.0495	31.8608	32.5384	32.3445	32.2233	32.0265	32.3369	32.3879	32.1119	31.8885	32.4936	31.7515	32.1081	32.1035	32.4122	32.414	32.242	31.9061	32.473	32.3114	32.2571
SP67	29.4113	28.2089	27.9698	28.9322	29.1923	28.9149	28.5157	29.0211	29.1537	28.9837	28.7737	28.8391	29.0784	28.7615	28.4082	28.754	29.142	28.8883	28.5031	28.9898	29.4414	28.9702	28.2109	29.0832	29.4015	28.5822	28.7682	29.4057
SP68	25.7996	26.1742	27.959	25.8072	26.7841	26.6312	27.3031	26.2577	25.9743	26.4602	26.9912	25.6185	26.3034	26.0473	26.7075	26.1847	26.3768	25.5271	26.2636	25.0799	26.1996	26.0359	26.4846	25.7932	26.4627	25.9366	26.7158	26.0813
SP70	26.7266	26.611	26.769	26.7221	26.2766	26.8853	26.6633	27.3988	26.6596	26.3941	26.4789	26.8272	26.8547	27.7405	27.1446	27.3871	27.0371	27.0209	27.8693	27.3795	26.757	27.8932	28.1464	27.3392	26.9703	27.5601	28.358	27.4556
SP71	31.6487	31.4175	31.8733	31.8564	31.6631	31.2876	31.7798	31.7209	31.4983	32.0125	31.6462	32.0367	32.2052	31.8821	31.849	32.1422	31.9681	31.9428	31.9821	31.8661	32.2539	31.9084	32.1112	32.2488	32.1033	32.0099	31.6731	32.0522
SP102	33.5034	33.8416	33.3388	33.6962	33.7972	33.9852	33.9121	32.8738	33.7898	33.1569	33.7581	32.462	33.5516	33.4748	33.5205	33.104	33.6235	33.6203	32.9447	33.1548	33.5204	32.6141	33.1745	33.2686	33.9741	32.65	32.7328	32.7956
SP103	31.9864	31.3372	31.1375	32.2854	32.1605	31.1481	30.4244	32.1431	32.084	30.6757	31.0512	32.248	32.1006	31.2935	30.999	32.1452	32.2335	31.575	32.4344	32.3914	32.3008	31.4945	31.2538	32.2879	32.3914	31.4456	31.5243	32.4545
SP106	36.111	36.359	35.6285	36.0789	36.3062	36.3259	36.0211	35.2677	36.2616	35.3716	35.6971	34.7572	35.9159	35.6882	35.8057	35.3907	36.0605	35.8441	35.5399	35.626	35.8009	34.9577	35.5537	35.4127	36.3998	35.2294	35.0228	35.0007
SP107	31.2429	30.6134	30.688	30.9837	30.919	30.9776	30.8315	30.8117	31.0274	30.559	31.0217	30.9968	30.8828	30.8152	30.7369	31.2429	30.8673	30.7656	31.0977	31.0627	30.9141	30.7481	30.9361	31.1917	31.1232	31.0537	31.1756	31.2039
SP108	35.0916	34.2478	33.8189	34.7069	35.0353	33.9384	33.2175	34.7808	34.929	33.606	33.5596	34.5119	35.3484	34.282	33.9389	34.7836	35.8115	35.3252	35.3837	35.2666	35.1274	35.1675	34.3437	35.5416	35.7153	35.3572	34.4173	35.579
SP109	28.5593	28.1032	28.0215	28.2745	28.2827	28.5092	28.4921	28.3919	28.6434	28.1976	28.696	28.4465	28.8247	28.7139	28.719	28.3138	28.9857	29.2972	29.2424	28.6502	28.9331	29.2966	29.3559	28.8604	28.9425	29.3043	29.2109	29.0284
SP110	36.0852	36.2249	35.9102	36.2138	36.0544	36.0871	36.2478	36.2424	36.0116	36.0149	36.3994	36.0834	36.0041	36.2066	35.9439	36.1222	35.7742	35.7757	36.3099	35.8483	35.9434	35.9466	35.9929	36.0458	36.0201	36.0582	36.0864	36.1335
SP113	35.6432	36.425	36.1745	35.2581	34.6906	36.2711	35.846	35.4453	35.3174	36.6116	35.4068	35.7045	35.7996	36.262	36.2049	35.3301	35.4101	36.5698	35.6814	35.554	36.1813	36.4047	36.4687	35.9173	35.7896	36.5556	35.9516	35.5587
SP118	28.6752	27.3651	28.1567	28.9108	27.9984	27.4713	28.4021	28.3756	28.6925	27.6295	28.3257	28.9388	28.6757	28.1668	28.2002	28.4022	29.0207	28.1996	28.8828	28.6818	28.8692	28.0933	28.6337	29.0287	28.1752	27.8894	28.351	28.7161
SP119	32.2633	32.4997	32.3693	32.4841	32.1183	32.1865	32.5929	32.5717	32.0182	32.4066	32.8048	32.416	32.5193	32.1602	32.4812	32.4267	32.5308	32.1321	31.7904	32.6588	32.0968	32.6068	32.3397	32.3205	32.0073	32.4376	32.3384	32.4372
SP123	29.3163	29.1163	28.9251	28.784	29.484	28.9492	28.872	28.8856	29.0153	29.0127	28.8226	28.7257	29.2632	29.4674	29.2954	29.1231	29.3654	29.6916	29.3578	28.9405	29.29	29.8047	29.5052	28.9282	29.5348	29.3859	29.4113	29.2438
SP125	29.6061	29.3376	29.5506	29.6303	29.1999	29.5712	29.6759	29.7564	29.3959	29.7196	29.7157	29.8242	29.4236	29.5923	29.6628	29.6525	29.2474	29.5096	29.4845	29.7445	29.3315	29.4393	29.4987	29.712	29.1966	29.4909	29.4993	29.8685
SP126	29.823	28.5373	29.3254	28.2627	29.5802	28.6457	29.4472	28.6125	29.5296	28.6203	29.7456	28.6302	29.6046	28.5033	29.3991	28.6532	29.5902	28.2474	29.0328	28.4849	29.5447	28.4352	29.2972	28.5945	29.5537	28.3322	29.1638	28.6904
SP135	31.3227	30.2171	29.6283	31.2602	31.1715	30.002	29.0567	31.5591	31.0097	29.2709	29.742	31.5111	30.8475	29.7918	29.5374	31.4192	30.8736	30.0258	30.9992	31.2344	30.888	30.3633	29.9326	31.4156	31.2944	30.1449	29.8809	31.4429
SP136	28.0369	27.7432	27.8228	28.0457	28.1057	27.7154	28.1156	27.8255	28.0795	27.7783	28.1082	28.2581	28.0397	27.75	27.681	28.1718	27.7154	25.643	27.7738	28.0067	27.5009	27.5532	27.6457	27.8781	27.6877	28.0008	28.1384	27.9356
SP138	30.8682	31.6448	31.1679	30.8676	31.0255	31.6432	31.3695	30.7679	30.7178	31.4209	31.2204	30.5659	31.0177	31.3605	31.1655	30.2031	31.0001	31.4042	30.7442	30.777	30.9942	31.2032	31.0414	30.5471	30.8255	31.2999	30.6805	30.6865
SP141	27.7017	26.9146	27.3018	25.6428	27.2149	27.1029	27.778	27.4805	26.443	27.3229	27.1651	26.4281	27.3142	27.2507	27.4651	27.0361	27.2794	27.0813	25.8789	27.0818	27.4362	26.9023	27.5726	27.2238	27.2098	26.6418	27.1557	26.1607
SP142	30.1449	31.0024	30.8415	30.079	29.8447	30.0104	30.1262	30.2812	29.2145	30.47	30.0732	30.7128	30.0723	30.0619	30.9771	30.6682	29.4485	30.1715	29.7896	30.1511	29.9327	30.4002	29.9028	30.171	29.3464	30.4085	30.0095	30.2416
SP143	32.3952	31.7854	31.9068	31.0727	31.9986	32.1609	32.3538	31.3901	32.1239	31.8597	32.43	31.4661	32.3558	32.0692	32.1974	31.6988	32.3909	31.6904	31.7554	32.0386	32.4841	31.9655	32.3781	32.0449	32.5028	32.0413	32.3823	31.999
SP145	27.5	27.52	26.7478	27.1404	27.8276	27.7132	27.3319	27.5743	27.3139	27.393	27.0882	27.7799	27.8123	27.5626	27.4242	27.7223	27.5473	27.3737	26.901	27.7365	27.526	27.8458	27.4864	27.8319	27.7266	27.7747	27.4939	27.9407
SP146	25.6511	27.0982	28.6699	26.7371	26.9787	27.9684	28.4755	26.0126	27.0322	27.8824	27.7225	26.3365	26.8226	27.7757	28.4792	27.4433	27.5828	27.4231	27.8126	26.3411	27.6503	27.6228	28.2554	26.9636	27.2094	28.2542	28.8233	27.2803
SP150	28.6318	28.3496	28.0136	28.3148	28.3927	28.3648	28.247	28.359	28.414	28.3799	28.3567	28.4275	28.4759	28.3578	28.2212	28.2369	28.4922	28.3212	28.122	28.4091	28.4273	28.3214	28.2268	28.3376	28.3134	28.2948	28.3098	28.4216
SP81	30.9408	32.3206	33.851	30.2265	31.0088	32.5088	33.8286	30.7975	30.6438	31.7098	33.4449	30.4793	30.6798	30.6112	32.3953	30.4362	30.7421	30.0835	30.1844	30.5319	31.0312	30.4795	30.7913	30.7824	31.0077	30.3584	30.4904	31.358
SP82	38.5121	38.417	38.0673	38.3972	38.268	38.4051	38.1688	38.2724	38.3361	38.6354	38.3972	38.3812	38.3892	38.6321	38.2148	38.2767	38.4558	38.5943	38.332	38.4861	38.4248	38.4248	38.3194	38.365	38.4365	38.6082	38.2854	38.4519
SP83	29.5449	30.1663	29.0253	29.764	29.859	29.6431	29.463	28.7922	29.9532	28.7616	29.3057	28.3222	29.5252	29.254	28.9448	28.8207	29.7938	29.4827	29.1173	29.3206	29.6326	28.3138	29.0501	28.8621	30.0698	28.6665	28.6513	28.5961
SP84	30.1849	30.0466	29.8233	30.0999	29.9821	30.1895	29.9453	30.2649	29.8256	30.1782	30.1645	30.3001	29.8975	29.9235	29.8599	30.1938	29.7206	29.8873	29.9295	30.2808	29.7444	29.945	29.7985	30.1065	29.8418	29.7475	29.8163	30.3332
SP86	31.3017	30.9877	30.5009	30.8343	30.9143	30.9544	30.8978	30.9864	30.994	31.2392	31.4037	30.8932	31.4054	31.4189	30.9892	31.3234	31.2754	31.2041	31.2311	31.2296	31.3898	31.4604	31.3908	31.4192	31.3841	31.3763	31.341	31.5341
SP87	33.4851	33.3207	33.0473	33.871	33.8288	33.5318	33.0558	33.4566	33.4292	33.2861	33.3354	33.4545	33.3984	33.4299	33.3429	33.498	33.5044	33.4648	33.7197	33.1324	33.0757	33.4373	33.2539	33.2807	33.5226	33.4666	33.2807	33.4282
SP88	29.6255	29.5619	29.1243	30.2285	29.3983	29.2074	29.4436	30.1653	29.7419	29.6508	29.1995	30.1089	29.9441	29.6885	29.4354	30.2703	30.1758	29.9728	29.6811	30.5616	30.0941	29.9401	30.0418	30.652	30.1851	29.8822	29.9275	30.7466
SP90	31.9978	30.8105	30.8505	30.9673	32.1114	30.9335	30.8069	30.935	31.651	31.5081	31.0476	31.0313	31.7419	30.8388	31.3229	31.8557	32.0133	30.8799	31.934	31.5084	31.779	30.7157	31.1082	31.2959	31.6821	30.6484	31.1802	31.3898
SP91	30.4354	29.7403	29.9786	30.1146	29.7647	30.3373	30.0904	30.3171	30.1464	30.3375	30.3085	30.2831	30.2691	30.4902	30.0188	30.272	30.0495	30.2523	29.9856	30.2525	30.007	30.2254	29.837	30.2253	30.0922	30.1911	30.106	30.2811
SP92	30.8469	30.2458	30.2241	31.075	30.3826	30.9745	30.667	31.3493	30.9864	30.3387	30.8489	31.2345	30.8863	30.5232	30.4004	30.9836	30.337	30.3362	30.2417	30.9924	30.0295	29.7761	29.9595	30.9631	30.1333	30.1675	30.385	30.9091
SP95	28.4938	27.5394	28.2148	28.4439	28.4417	27.9518	28.1351	28.5315	28.4313	27.7161	28.33	28.2325	28.4491	28.0945	28.1017	28.2797	28.7223	28.2954	28.035	28.5065	28.4216	28.1493	28.4468	28.3921	28.635	27.8986	28.4813	28.5381
SP97	32.5565	30.9261	31.04	31.4156	32.694	30.558	31.5807	31.9339	32.0133	31.8826	32.4053	31.6492	32.6462	31.0969	31.3265	32.3089	32.6553	31.5155	31.5243	32.4724	33.0375	31.328	31.5257	32.4358	33.0147	31.0058	31.1364	32.4579
SP99	31.0552	29.5468	29.429	31.9723	30.0664	29.4558	28.9001	31.1932	30.9582	29.3359	29.7369	31.4716	30.8495	30.1116	29.5326	31.0322	30.5268	30.0715	31.0995	30.9564	30.515	29.6248	28.8664	31.0657	29.987	29.9709	29.2457	31.2545
SP154	30.4551	30.9041	30.8787	30.8436	30.5843	30.2471	30.6182	30.8786	30.5228	30.4375	30.7819	30.7139	30.8656	30.396	30.7278	30.5225	30.5024	30.2112	30.6541	30.7235	30.9061	30.6168	30.5459	30.7429	30.9344	30.3697	30.3359	30.8557
SP157	31.2541	31.9848	32.828	30.9628	30.6058	31.8197	31.9489	31.0512	30.8365	32.1028	32.5644	31.3227	31.2045	31.9461	31.8851	31.2892	31.3262	33.1184	31.154	31.2931	31.4228	31.6465	31.9293	31.3403	31.1401	32.4026	31.8252	30.8365
SP158	26.1127	27.9406	27.4456	26.5013	25.9971	27.1155	26.7384	27.0241	25.9529	26.8286	26.4783	27.1762	26.2976	27.0472	27.2301	27.1221	26.5178	27.0459	26.9616	26.8937	26.3152	27.3283	26.6688	26.9739	25.9328	27.7421	26.3649	26.364
SP160	28.1201	28.1823	28.0556	27.9395	27.7231	28.6313	28.397	28.133	28.0349	28.5673	28.5201	28.2479	28.1763	28.5422	28.176	28.3587	28.0786	28.4842	27.7294	28.3275	28.078	28.3734	28.431	28.4275	27.9725	28.6862	28.5826	28.6466
SP172	29.0813	29.1685	29.0412	29.1444	28.691	28.5015	29.1121	29.474	29.1117	29.0852	29.1819	29.4533	29.0098	29.269	29.0652	29.4928	28.7983	29.2743	28.6772	29.2012	28.868	28.7444	28.985	29.6674	29.1406	29.2988	28.4924	29.4144
SP173	28.1099	29.1324	29.5348	28.0179	28.0111	29.1672	28.8993	27.9233	28.1918	28.6905	28.4604	28.1681	28.1182	30.1699	28.808	28.0149	28.0685	29.032	28.0878	28.1762	28.2209	29.1409	29.0015	28.2045	28.1263	29.1501	28.9746	28.324
SP178	33.1592	33.084	32.6101	32.3683	33.0355	33.0408	32.883	32.5138	32.8843	33.1288	32.8984	32.489	32.9857	33.0161	32.7454	32.5133	33.0109	32.886	32.9499	32.3381	33.165	32.9915	32.9391	32.4977	33.2135	32.986	32.8905	32.6366
SP179	25.9704	26.519	25.5655	25.7812	26.2571	26.5025	26.0556	25.9835	25.8965	25.7245	26.0846	26.1172	25.9699	25.9486	25.5318	26.2564	26.2975	26.0918	25.9077	26.1971	26.1117	26.3223	25.8253	26.1845	26.0557	26.4417	25.6564	26.1231
SP180	28.7153	28.4014	28.2642	28.3409	28.4883	28.2285	28.5072	28.4109	28.443	28.2263	27.7753	28.3824	28.632	28.606	28.2827	28.4342	28.8945	28.539	28.526	28.6682	28.654	28.4387	28.6923	28.4368	28.4927	28.5412	28.4125	28.5084
SP182	32.1805	32.1376	31.2942	31.6924	32.1503	32.2977	31.393	31.7609	32.048	32.2231	31.6315	31.8244	32.2117	32.3099	31.5625	32.1497	32.2651	32.2743	31.4313	32.1903	32.3074	32.2521	31.6713	32.2932	32.4892	32.1732	31.5236	32.462
SP186	29.5958	30.349	32.0587	28.6979	28.959	30.6668	31.9667	29.0053	29.2839	30.2207	31.9852	28.8803	29.1903	28.6281	30.4804	28.9609	29.466	27.9108	28.5813	28.9637	29.2681	28.5789	28.6601	29.1772	29.4248	28.4558	28.7174	29.7659
SP187	32.3677	32.1999	32.6649	32.1306	32.081	31.9311	32.6556	32.4944	31.5469	32.6234	32.8331	32.1176	32.4938	32.0138	32.7406	32.7429	31.98	31.8239	32.9672	31.8706	32.3418	32.1008	32.3459	32.2158	32.1596	32.0837	32.1318	32.2143
SP192	27.6169	30.2829	29.5469	26.197	27.0751	28.4176	29.7792	26.4624	26.8258	29.0444	28.2907	26.6788	28.2364	28.7227	29.61	26.7032	26.6814	28.8564	27.5507	27.6091	27.6	28.1022	29.085	27.5208	27.9326	28.2883	27.4432	26.0356
SP193	32.0454	32.0547	31.9914	32.1473	32.0578	32.1425	31.9811	32.3002	31.8099	32.0145	32.0369	32.1863	31.9459	32.0626	32.1462	32.336	31.611	32.0424	31.8811	32.0779	31.6139	32.1487	31.9672	32.2276	31.7734	31.9785	31.9471	32.3293
SP194	28.5255	27.5039	27.86	29.0193	27.8591	27.2616	27.7236	28.8308	28.1147	27.3926	27.9842	28.7313	28.321	27.695	28.1159	28.6403	28.3203	27.7958	28.5561	28.4268	28.264	27.6708	28.357	28.7251	28.1842	27.7732	28.4647	28.4658
SP195	30.3	30.6297	30.0338	29.5897	30.4428	30.6038	30.1623	29.9762	30.0095	30.5894	30.5006	30.0305	30.5835	30.6637	30.2686	30.5582	30.0572	30.8089	30.1867	30.4731	30.3265	30.8036	30.7187	30.5411	30.6729	31.0135	30.869	30.5471
SP196	30.3653	30.6024	30.2275	29.3768	30.3669	29.9446	30.3695	30.3777	29.5946	30.1819	30.4511	30.2995	30.428	30.2647	30.4657	30.4404	30.2308	30.1507	30.2744	30.6783	30.2246	30.9066	30.6671	30.5479	30.4138	30.0215	30.1738	30.8702
SP201	29.1592	29.8634	29.9114	28.465	28.5951	30.7182	30.3954	28.1763	28.4558	30.6562	30.3779	28.7445	29.5723	30.1526	30.2319	29.0882	28.6848	30.3235	28.3054	29.3299	28.9184	30.2908	30.39	29.09	28.5957	30.6124	30.1037	28.9583
SP203	31.5101	31.3049	31.073	31.6434	31.4886	31.2776	31.385	31.8476	31.4492	31.4781	31.5809	31.7523	31.6516	31.5546	31.2521	32.0006	31.5225	31.6273	31.4347	31.9056	31.5808	31.5621	31.33	31.9143	31.6795	31.571	31.3928	32.0398
SP204	24.6771	24.6828	25.4328	25.1218	25.0565	25.1787	25.7383	25.5721	25.039	24.7239	24.9032	25.1136	25.1603	25.4177	25.3483	25.4513	25.3745	25.0044	25.4512	24.9698	25.1904	25.2381	25.3534	25.2874	25.2046	25.2592	25.6238	25.1671
SP207	30.8884	30.8391	30.119	30.9284	31.0716	30.7979	30.277	30.7825	30.8995	30.7388	30.4004	30.9756	31.0587	30.8444	30.2093	30.6792	31.0134	31.1145	30.7984	31.3458	31.1914	30.8779	30.5573	31.3606	31.1096	31.1344	30.59	31.3582
SP210	33.5018	34.334	33.9767	32.5498	33.1301	35.036	34.9167	33.504	33.1428	34.9613	34.6932	33.4315	33.5625	34.8735	34.4066	33.8782	33.2965	34.0859	32.4525	33.649	33.4854	33.9755	34.6781	33.6357	33.5726	34.2922	34.6157	33.6491
SP214	25.611	25.7323	26.0766	25.6586	25.9755	26.0774	26.0551	26.059	25.987	26.0041	25.8092	25.9223	25.723	25.9752	25.9602	26.0093	26.1011	25.9759	25.6758	25.9118	25.7311	26.4896	25.8788	26.1228	26.0591	26.0878	25.9995	26.2002
SP215	27.3753	26.931	27.376	27.2153	27.3151	27.495	27.5235	27.3708	27.3212	27.4313	27.6256	27.2489	27.2407	27.3787	27.2154	27.4763	27.2155	26.9422	27.2464	27.1675	27.1907	27.0503	27.3336	27.6132	27.3799	26.9935	27.3626	27.8553
SP222	28.318	27.3232	26.8423	27.7715	28.0482	27.2662	26.841	27.4536	27.915	27.187	27.0813	27.2844	27.9454	27.1291	26.9329	27.6697	27.6548	27.3667	27.3588	27.6895	27.4858	27.6988	26.9926	27.7742	27.7752	27.3593	27.0476	27.7424
SP227	34.5567	33.9714	33.8653	34.66	33.4769	34.2348	33.8889	33.9727	34.4523	33.8312	34.0403	34.4832	34.5259	34.6479	34.1788	34.1955	35.0008	34.7823	34.7219	34.8203	34.987	35.011	34.3221	34.6604	34.5204	35.1232	34.8828	34.816
SP232	33.797	32.8336	33.0141	32.2844	34.0866	33.0518	33.334	32.9549	33.5664	32.7762	33.2696	32.6153	33.7002	33.2212	33.4189	33.2822	33.8892	33.096	33.3557	33.2643	33.853	33.3181	33.5659	33.5026	34.01	33.0051	33.3939	33.4121
SP240	27.4088	27.4583	27.8347	27.3614	27.864	27.635	27.8148	28.2939	27.7493	27.584	27.7124	27.5821	27.8316	28.0284	27.7385	28.6474	28.1572	27.8802	27.7216	27.9262	28.2449	27.8561	27.4761	28.2225	28.1386	28.0302	27.8606	27.8854
SP63	29.5943	27.0722	27.8812	26.747	30.6158	27.4618	26.5431	26.7379	28.5701	28.9865	27.2189	27.2513	30.8046	30.5025	27.59	28.9686	28.3787	27.3455	27.2364	27.4605	27.2373	27.2108	27.0968	26.4505	27.8501	27.3868	29.0686	27.7484
SP48	28.6869	27.4042	27.6466	28.3668	28.7152	28.2083	27.6307	29.0558	27.9124	27.1727	27.8633	28.6009	28.1902	27.0246	27.5471	28.813	28.2655	27.4118	28.2217	28.4956	28.6499	27.9912	28.3051	28.6542	28.7928	27.9971	28.0956	28.6762
SP72	26.9436	27.4342	27.6462	27.0457	27.4275	26.9483	27.7301	27.5344	26.6647	27.2704	27.4046	27.2723	27.0468	27.2997	27.7085	27.3889	26.95	27.6507	27.171	27.5369	27.4453	27.5529	27.4222	27.5775	27.2442	27.226	27.463	27.7749
SP134	24.0069	23.8436	24.4485	24.1673	23.961	24.2457	24.0735	24.2681	23.871	24.3086	23.9637	23.978	23.9669	23.946	23.854	24.0152	24.1069	23.8454	24.3924	23.7712	24.1773	23.8657	24.3754	23.9719	24.0347	24.2757	24.256	23.7326
SP80	26.724	27.3683	28.1331	26.0403	26.3579	28.0324	28.3724	26.2231	26.1833	27.5356	28.2867	25.9984	26.9209	27.1855	28.2277	25.8656	26.2964	27.1267	26.9461	26.1024	26.5313	26.9702	28.2833	26.0289	26.3588	26.6228	28.3529	26.4282
SP226	28.2665	28.144	27.5098	28.4031	28.9431	27.5544	27.0098	28.4747	27.8959	26.9773	26.6716	28.6679	27.7316	26.5294	27.9485	27.9328	27.8162	27.5836	28.7389	28.2848	27.5147	28.2669	28.1077	28.3549	28.334	28.3236	27.3724	28.8192
SP230	27.9413	28.665	27.7407	27.6716	27.6726	28.5184	26.8598	27.7754	26.9064	26.2468	26.2838	25.6309	28.1469	26.5053	28.9296	27.4229	26.4167	28.9174	28.488	28.0131	26.9933	27.9069	28.0527	26.2769	27.7448	27.8775	27.4043	25.6673
SP112	29.5031	29.2599	29.1376	29.6661	29.7606	29.1012	29.4321	29.5657	29.4883	29.0631	29.5324	29.5845	29.4579	29.0704	29.2526	29.6225	29.6011	29.2014	29.5068	29.6187	28.6844	29.1919	29.537	29.739	29.6392	29.3886	29.3592	29.7585
SP218	26.698	26.2262	26.1433	26.1992	24.8928	26.6302	26.351	26.6559	25.9475	26.1162	26.1127	26.1931	26.7629	26.6214	26.5608	26.6274	26.1791	26.2357	26.1376	26.6248	26.3481	26.5851	26.5411	27.1183	27.599	26.7304	26.7005	27.2492
SP75	23.0705	24.0178	24.4602	24.3521	23.9839	24.0439	26.0316	23.7922	23.2011	24.2594	25.5994	23.5651	23.4992	24.2846	24.45	24.1531	23.7237	23.3215	25.2746	23.5648	23.8498	24.4326	25.8763	23.8118	23.7055	24.3289	25.3354	23.7009
SP44	27.3391	27.5008	27.6498	27.3295	27.2503	27.6897	28.0247	27.447	27.1338	27.8113	28.3548	26.9285	26.467	27.5712	27.8147	27.2021	26.875	27.2391	27.3384	26.8674	27.0473	27.4217	27.4085	26.8949	26.8352	27.2799	27.3161	26.6637
SP31	26.4867	26.2224	26.2951	25.8396	26.439	26.5397	26.7744	26.7158	26.1914	26.1849	26.7285	26.6209	26.5131	26.2071	26.6391	27.0075	26.2499	26.2087	26.159	27.0259	25.6262	26.6614	26.6523	26.9326	26.6564	26.3331	26.8515	26.9989
SP74	28.6371	28.5745	28.6201	28.0065	28.7241	28.3472	28.8244	28.2226	28.4386	28.3604	28.3856	28.1833	28.8018	28.404	28.7255	28.291	28.7745	28.4649	28.4768	28.3519	28.3156	28.9155	28.7627	28.3729	28.842	28.9067	28.5035	28.6667
SP198	24.02	28.4196	29.09	28.4014	28.085	28.1412	28.965	28.7188	28.241	28.2579	28.1614	28.3286	28.3804	25.5445	28.5325	29.0733	28.7585	28.4795	28.8295	28.2957	28.5574	28.7176	28.0493	28.7161	28.9147	28.6383	28.5454	28.498
SP206	26.361	25.7394	25.7521	24.7853	26.2741	25.6557	26.4196	25.8549	25.5546	25.8011	25.8275	25.2536	25.779	26.1853	25.4469	26.1785	26.0637	24.9887	25.2091	25.4598	25.9368	25.4476	25.6854	25.5959	25.9169	25.2976	25.7202	25.6452
SP76	27.4122	26.6747	26.7511	26.7938	26.9116	27.0416	26.1197	26.9311	26.4998	27.1537	26.8723	26.9124	27.0992	27.0356	26.5723	26.4872	26.9648	27.3875	26.974	27.0387	27.305	26.8461	27.3471	27.3002	27.1248	27.1531	27.3348	27.2135
SP69	25.226	24.7027	25.2797	25.475	25.8033	25.7498	25.5276	25.6996	25.7138	25.6933	25.3789	25.213	25.7458	25.771	25.2609	25.9821	25.6679	25.4503	25.0336	25.6416	25.6872	26.1864	25.0664	25.6869	25.6973	25.6127	25.9098	25.5189
SP32	25.1649	25.3923	24.9104	25.8362	25.7683	25.7797	25.4623	25.6787	24.9623	24.839	25.0444	25.415	25.3928	25.34	25.1128	25.4926	25.158	25.3461	25.1451	25.0676	25.2671	25.5785	25.4044	25.3881	25.2241	25.8779	25.054	24.633
SP73	27.4619	26.7552	27.5557	26.487	27.3888	25.8427	26.6648	27.6277	27.2213	26.8452	26.5111	27.4248	27.3591	26.5711	27.2227	27.9918	27.9207	27.0754	28.2142	27.5219	27.9115	26.9514	27.2156	27.2493	27.9981	26.9598	26.8148	27.5948
SP133	28.6132	27.511	26.228	28.2177	28.1886	27.3891	27.4743	28.6061	28.2026	26.9586	28.6411	28.2534	28.1807	27.736	26.7943	28.8193	28.3237	27.7788	28.2192	28.5576	28.0761	28.1727	27.395	28.8576	28.5862	27.9302	26.6885	28.4969
SP65	29.0205	28.7776	29.0151	29.5309	28.3986	28.9536	29.191	30.0725	28.8011	29.4667	29.2775	29.9131	28.6352	29.322	28.7929	29.6685	28.6214	28.8056	28.5575	29.5626	28.6103	28.8121	28.3067	29.8393	28.8924	28.8729	28.4881	29.823
SP137	26.55	26.3812	25.6885	26.7274	26.748	26.9808	25.6592	26.0184	26.6338	26.0954	26.0454	25.473	26.4702	26.2416	25.8667	25.9999	26.6065	25.8073	25.881	26.2895	26.2783	25.8521	26.0779	26.2777	26.8605	26.0544	25.3475	25.95
SP202	31.8418	31.5847	31.4334	30.9668	31.9227	31.7291	31.6483	31.2196	31.633	31.7693	31.5134	31.4157	32.0207	32.8971	31.5206	31.7825	32.064	31.4236	31.4432	31.8974	31.5286	31.5155	31.8637	31.1676	32.2374	31.7756	32.1097	31.5921
SP89	27.4738	27.1387	26.4564	27.1868	27.1626	25.6296	26.1902	27.0468	27.3302	26.2597	26.4365	27.2731	27.5263	26.3707	26.7152	26.8895	27.4671	25.9743	27.7017	27.0931	27.356	27.0831	26.743	27.1643	27.3944	26.7535	26.6704	27.3808
SP228	31.9157	30.9717	30.719	31.5496	30.7946	30.958	30.5558	30.8074	31.2809	31.7243	31.4531	31.2956	31.2929	31.0698	30.4589	30.9346	31.1499	30.9787	30.6108	31.4484	31.8931	30.3881	30.2318	31.147	31.0716	30.6829	30.2435	31.2871
SP122	23.4458	23.4098	25.6006	24.2794	24.5167	24.3467	25.6914	24.7478	24.5477	24.8039	25.2655	24.4447	24.5962	24.4326	24.8613	25.4406	25.2967	24.1812	24.3022	24.2736	25.0148	24.4908	24.1061	24.7612	24.9926	24.459	24.5873	24.7198
SP233	25.5327	27.8677	25.9248	25.9192	25.8625	27.7384	26.3447	25.8184	25.6724	26.3659	25.946	25.9297	25.7344	26.2477	25.9656	26.1208	25.4048	25.9056	25.5843	25.5527	25.4196	26.5353	26.4067	25.7034	25.6155	26.4685	26.1318	25.3304
SP224	26.0116	24.9628	27.6608	26.3902	26.2922	26.9636	27.1556	26.9618	25.9177	26.6317	26.5194	26.273	25.932	27.1193	26.4313	26.8852	26.3841	26.1107	26.3519	26.0676	26.0774	26.5705	26.0615	26.4039	26.4162	26.1285	26.1877	26.6451
SP164	22.9654	23.5362	23.6991	23.0835	23.329	23.8475	23.9039	23.5689	23.536	23.6685	23.8414	23.0742	23.6425	23.7617	23.7143	23.5987	23.6697	23.7644	23.287	23.0415	23.7929	23.9616	23.5103	23.4884	23.5089	23.7706	23.6533	23.3015
SP129	26.3387	26.0273	25.5693	25.6923	26.2009	25.901	25.7335	25.8464	26.3519	25.8604	25.7021	25.5961	26.2433	26.1218	25.6282	25.6113	26.0222	25.9302	25.8069	25.7768	25.9152	26.3829	25.7851	25.7125	26.1689	25.996	25.8521	25.7347
