# Supplementary material for: The plasma proteome reveals markers of recent and repeated stress in free-ranging seals
Source: Conserv Physiol. 2024 Nov 4;12(1):coae075. doi: 10.1093/conphys/coae075 (PMC11533252; doi:10.1093/conphys/coae075)
Supplement: Web_Material_coae075 [file web_material_coae075.zip › SupplementaryFile3.xlsx]

## Sheet: D4T0 v D1T0
Pre-ACTH comparison (day 1 pre-ACTH vs day 4 pre-ACTH)
ProteinID	logFC	fold.change	AveExpr	t	P.Value	adj.P.Val	B	ProteinName	GeneSymbol	D1T0_seal2	D1T0_seal4	D1T0_seal6	D1T0_seal7	D4T0_seal2	D4T0_seal4	D4T0_seal6	D4T0_seal7
SP108	0.980467	1.9731	34.744	4.79842	7.16413e-05	0.00274028	1.55412	Haptoglobin	HP	35.0916	34.2478	33.8189	34.7069	35.8115	35.3252	35.3837	35.2666
SP109	0.804275	1.74627	28.7249	5.52338	1.16384e-05	0.000795826	3.32129	Angiotensinogen	AGT	28.5593	28.1032	28.0215	28.2745	28.9857	29.2972	29.2424	28.6502
SP15	0.755086	1.68773	37.2311	7.58618	8.70809e-08	1.33234e-05	8.07908	Haptoglobin	HP	37.3236	36.7922	36.378	36.7922	37.6918	37.5978	37.1828	37.834
SP88	0.462773	1.37819	29.8805	3.77312	0.000949373	0.0213285	-0.939605	Complement C5	C5	29.6255	29.5619	29.1243	30.2285	30.1758	29.9728	29.6811	30.5616
SP61	0.41441	1.33275	33.8385	5.40551	1.56044e-05	0.000795826	3.03583	Complement C3	C3	33.7444	33.4204	33.2423	33.7637	34.1042	33.8812	33.7273	34.1158
SP207	0.374276	1.29619	30.8558	3.1205	0.00470075	0.0899019	-2.45771	Vitamin D-binding protein	DBP	30.8884	30.8391	30.119	30.9284	31.0134	31.1145	30.7984	31.3458
SP23	0.292931	1.22513	34.9328	4.00852	0.000526427	0.0161087	-0.37383	Complement C3	C3	34.9319	34.6542	34.5822	34.7817	35.1283	35.0069	34.8778	35.1086
SP1	-1.1714	0.443992	33.4393	-3.76211	0.000975816	0.0213285	-0.965897	Apolipoprotein A-IV	APOA4	32.8517	33.9422	35.282	33.7548	32.694	32.2901	33.9661	32.1949

## Sheet: D4T4 v D1T4
ACTH response comparison (day 1 4h post-ACTH vs day 4 4h post-ACTH)
ProteinID	logFC	fold.change	AveExpr	t	P.Value	adj.P.Val	B	ProteinName	GeneSymbol	D1T4_seal2	D1T4_seal4	D1T4_seal6	D1T4_seal7	D4T4_seal2	D4T4_seal4	D4T4_seal6	D4T4_seal7
SP227	0.851834	1.80479	34.4511	4.53133	0.000140697	0.00538165	0.921387	Haptoglobin	HP	33.4769	34.2348	33.8889	33.9727	34.987	35.011	34.3221	34.6604
SP108	0.802047	1.74357	34.744	3.92523	0.00064888	0.0124098	-0.549906	Haptoglobin	HP	35.0353	33.9384	33.2175	34.7808	35.1274	35.1675	34.3437	35.5416
SP15	0.729237	1.65776	37.2311	7.32649	1.56735e-07	2.39804e-05	7.5111	Haptoglobin	HP	37.1547	36.8399	36.5243	36.9417	37.7677	37.5698	37.2724	37.7677
SP70	0.727941	1.65627	27.1188	2.91383	0.00767298	0.0782644	-2.88648	Adipocyte plasma membrane-associated protein	APMAP	26.2766	26.8853	26.6633	27.3988	26.757	27.8932	28.1464	27.3392
SP109	0.692505	1.61609	28.7249	4.75579	7.97834e-05	0.00406895	1.46994	Angiotensinogen	AGT	28.2827	28.5092	28.4921	28.3919	28.9331	29.2966	29.3559	28.8604
SP113	0.679756	1.60187	35.8726	3.5199	0.00177938	0.0272245	-1.51236	Albumin	ALB	34.6906	36.2711	35.846	35.4453	36.1813	36.4047	36.4687	35.9173
SP88	0.62835	1.5458	29.8805	5.12312	3.1628e-05	0.00241955	2.36646	Complement C5	C5	29.3983	29.2074	29.4436	30.1653	30.0941	29.9401	30.0418	30.652
SP118	0.59436	1.5098	28.3903	3.21608	0.00373557	0.0439648	-2.2134	Inter-alpha-trypsin inhibitor heavy chain H4	ITIH4	27.9984	27.4713	28.4021	28.3756	28.8692	28.0933	28.6337	29.0287
SP71	0.517719	1.43169	31.88	4.06898	0.000452163	0.0124098	-0.203401	Hemopexin	HPX	31.6631	31.2876	31.7798	31.7209	32.2539	31.9084	32.1112	32.2488
SP86	0.47684	1.39169	31.1886	3.8531	0.0007774	0.0132158	-0.722926	Plasminogen	PLG	30.9143	30.9544	30.8978	30.9864	31.3898	31.4604	31.3908	31.4192
SP30	0.375259	1.29707	31.3247	3.08605	0.00510424	0.055782	-2.50633	Plasminogen (Fragment)	PLG	30.8602	31.1236	31.0519	31.2885	31.4688	31.443	31.3751	31.5384
SP39	0.340406	1.26611	33.7544	3.31113	0.00296707	0.0378302	-1.9964	Complement C3	C3	33.7727	33.6789	33.2897	33.6674	34.0785	33.846	33.8852	33.9608
SP23	0.25279	1.19151	34.9328	3.45922	0.00206589	0.0287346	-1.65399	Complement C3	C3	34.7817	34.866	34.7926	34.784	35.1628	35.0184	35.0056	35.0486
SP92	-0.661299	0.632309	30.5785	-3.95803	0.000597627	0.0124098	-0.471049	Transthyretin	TTR	30.3826	30.9745	30.667	31.3493	30.0295	29.7761	29.9595	30.9631
SP1	-1.227	0.427206	33.4393	-3.94067	0.000624229	0.0124098	-0.512793	Apolipoprotein A-IV	APOA4	32.8724	34.0812	35.3335	33.8285	32.6771	32.2365	33.9679	32.3261

## Sheet: D4T8 v D1T8
ACTH recovery comparison (day 1 8h post-ACTH vs day 4 8h post-ACTH)
ProteinID	logFC	fold.change	AveExpr	t	P.Value	adj.P.Val	B	ProteinName	GeneSymbol	D1T8_seal2	D1T8_seal4	D1T8_seal6	D1T8_seal7	D4T8_seal2	D4T8_seal4	D4T8_seal6	D4T8_seal7
SP108	1.11559	2.16684	34.744	5.45972	1.36336e-05	0.00104297	3.21746	Haptoglobin	HP	34.929	33.606	33.5596	34.5119	35.7153	35.3572	34.4173	35.579
SP70	0.996044	1.99452	27.1188	3.987	0.000555689	0.0121458	-0.340892	Adipocyte plasma membrane-associated protein	APMAP	26.6596	26.3941	26.4789	26.8272	26.9703	27.5601	28.358	27.4556
SP218	0.977406	1.96892	26.4567	3.68468	0.00118329	0.0164585	-1.05941	Apolipoprotein M	APOM	25.9475	26.1162	26.1127	26.1931	27.599	26.7304	26.7005	27.2492
SP15	0.66603	1.5867	37.2311	6.69146	6.84294e-07	0.000104697	6.09319	Haptoglobin	HP	36.9634	37.0266	36.8162	37.0572	37.7739	37.5412	37.3152	37.8974
SP227	0.633845	1.5517	34.4511	3.37174	0.00255959	0.0326348	-1.7879	Haptoglobin	HP	34.4523	33.8312	34.0403	34.4832	34.5204	35.1232	34.8828	34.816
SP109	0.625666	1.54292	28.7249	4.29677	0.000254554	0.00778936	0.404887	Angiotensinogen	AGT	28.6434	28.1976	28.696	28.4465	28.9425	29.3043	29.2109	29.0284
SP88	0.510053	1.4241	29.8805	4.15861	0.000360766	0.00919953	0.0713865	Complement C5	C5	29.7419	29.6508	29.1995	30.1089	30.1851	29.8822	29.9275	30.7466
SP123	0.499876	1.41409	29.197	3.68775	0.00117429	0.0164585	-1.05217	Hyaluronan-binding protein 2	HABP2	29.0153	29.0127	28.8226	28.7257	29.5348	29.3859	29.4113	29.2438
SP195	0.493118	1.40748	30.4272	3.24428	0.00348945	0.0381347	-2.0787	Plasminogen	PLG	30.0095	30.5894	30.5006	30.0305	30.6729	31.0135	30.869	30.5471
SP39	0.39718	1.31693	33.7544	3.86337	0.000757681	0.014155	-0.636122	Complement C3	C3	33.6095	33.496	33.5303	33.7247	33.976	33.9334	33.7944	34.2453
SP74	0.387776	1.30837	28.5322	2.69938	0.0126089	0.0964583	-3.26868	Plasma protease C1 inhibitor	SERPING11	28.4386	28.3604	28.3856	28.1833	28.842	28.9067	28.5035	28.6667
SP61	0.349122	1.27379	33.8385	4.5539	0.000132894	0.00653082	1.0278	Complement C3	C3	33.9193	33.6019	33.6348	33.8079	34.2314	33.9286	33.8326	34.3678
SP57	0.348394	1.27314	34.3782	2.90991	0.00774385	0.0789873	-2.82054	Fibrinogen beta chain	FGB	34.5335	34.0194	34.4015	34.046	34.9896	34.2841	34.7239	34.3963
SP23	0.325543	1.25314	34.9328	4.45479	0.000170741	0.00653082	0.787462	Complement C3	C3	34.7511	34.8849	34.7184	34.8477	35.1383	35.0427	35.1713	35.1519
SP40	0.321786	1.24988	34.2329	2.71743	0.012099	0.0964583	-3.23092	Fibrinogen alpha chain;Fibrinopeptide A;Fibrinogen alpha chain	FGA	34.4293	33.9543	34.2777	33.7467	34.7644	34.138	34.4728	34.3198
SP55	-0.335161	0.792695	32.4719	-2.82111	0.00952616	0.0907508	-3.01154	Immunoglobulin heavy variable 3-23	IGHV3-23	32.1388	33.0528	33.0411	32.3634	31.9779	32.6438	32.4563	32.1775
SP92	-0.45341	0.730315	30.5785	-2.71376	0.0122009	0.0964583	-3.23859	Transthyretin	TTR	30.9864	30.3387	30.8489	31.2345	30.1333	30.1675	30.385	30.9091
SP44	-0.533411	0.690919	27.3108	-3.28457	0.00316484	0.0372477	-1.9872	von Willebrand factor	VWF	27.1338	27.8113	28.3548	26.9285	26.8352	27.2799	27.3161	26.6637
SP228	-0.617201	0.651935	31.0327	-2.79658	0.0100834	0.0907508	-3.06382	Alpha-1-macroglobulin	A1M	31.2809	31.7243	31.4531	31.2956	31.0716	30.6829	30.2435	31.2871
SP1	-1.19118	0.437944	33.4393	-3.82565	0.00083265	0.014155	-0.725833	Apolipoprotein A-IV	APOA4	32.9674	33.8529	35.4836	33.8487	32.9163	32.1946	33.87	32.4069

## Sheet: D4T8 v D1T0
Overall ACTH response (day 1 pre-ACTH vs day 4 8h post-ACTH)
ProteinID	logFC	fold.change	AveExpr	t	P.Value	adj.P.Val	B	ProteinName	GeneSymbol	D1T0_seal2	D1T0_seal4	D1T0_seal6	D1T0_seal7	D4T8_seal2	D4T8_seal4	D4T8_seal6	D4T8_seal7
SP109	0.881912	1.84282	28.7249	6.05655	3.13643e-06	0.000159958	4.57022	Angiotensinogen	AGT	28.5593	28.1032	28.0215	28.2745	28.9425	29.3043	29.2109	29.0284
SP70	0.878806	1.83885	27.1188	3.51771	0.00178898	0.0202724	-1.60032	Adipocyte plasma membrane-associated protein	APMAP	26.7266	26.611	26.769	26.7221	26.9703	27.5601	28.358	27.4556
SP146	0.852706	1.80588	27.4395	2.65924	0.0138169	0.0682513	-3.5219	Fibrinogen gamma chain	FGG	25.6511	27.0982	28.6699	26.7371	27.2094	28.2542	28.8233	27.2803
SP15	0.810418	1.75372	37.2311	8.1421	2.55032e-08	3.90199e-06	9.26989	Haptoglobin	HP	37.3236	36.7922	36.378	36.7922	37.7739	37.5412	37.3152	37.8974
SP108	0.800909	1.7422	34.744	3.91966	0.00065801	0.0125844	-0.640711	Haptoglobin	HP	35.0916	34.2478	33.8189	34.7069	35.7153	35.3572	34.4173	35.579
SP218	0.753096	1.68541	26.4567	2.83906	0.009137	0.0626694	-3.13914	Apolipoprotein M	APOM	26.698	26.2262	26.1433	26.1992	27.599	26.7304	26.7005	27.2492
SP195	0.637328	1.55545	30.4272	4.19305	0.000330754	0.00843422	0.0237795	Plasminogen	PLG	30.3	30.6297	30.0338	29.5897	30.6729	31.0135	30.869	30.5471
SP28	0.625237	1.54246	26.3651	2.83663	0.0091888	0.0626694	-3.1444	Coagulation factor IX	F9	25.8672	25.7756	25.9559	26.387	26.11	26.8707	26.4704	27.0355
SP227	0.572244	1.48683	34.4511	3.04406	0.00564136	0.0479516	-2.68842	Haptoglobin	HP	34.5567	33.9714	33.8653	34.66	34.5204	35.1232	34.8828	34.816
SP88	0.550264	1.46435	29.8805	4.48646	0.000157602	0.00482261	0.742992	Complement C5	C5	29.6255	29.5619	29.1243	30.2285	30.1851	29.8822	29.9275	30.7466
SP61	0.547381	1.46143	33.8385	7.13995	2.40361e-07	1.83876e-05	7.08375	Complement C3	C3	33.7444	33.4204	33.2423	33.7637	34.2314	33.9286	33.8326	34.3678
SP69	0.513854	1.42786	25.5493	2.66997	0.0134836	0.0682513	-3.49941	Hepatocyte growth factor activator	HGFAC	25.226	24.7027	25.2797	25.475	25.6973	25.6127	25.9098	25.5189
SP145	0.506903	1.421	27.5227	3.5783	0.00154044	0.0202724	-1.45741	Complement component C8 gamma chain	C8G	27.5	27.52	26.7478	27.1404	27.7266	27.7747	27.4939	27.9407
SP86	0.502715	1.41688	31.1886	4.06218	0.000459962	0.0100535	-0.295184	Plasminogen	PLG	31.3017	30.9877	30.5009	30.8343	31.3841	31.3763	31.341	31.5341
SP232	0.472991	1.38798	33.3169	2.76452	0.0108581	0.0682513	-3.29934	Fibrinogen alpha chain (Fragment)	FGA	33.797	32.8336	33.0141	32.2844	34.01	33.0051	33.3939	33.4121
SP240	0.462883	1.37829	27.8552	2.66568	0.013616	0.0682513	-3.50841	Pigment epithelium-derived factor	PEDF	27.4088	27.4583	27.8347	27.3614	28.1386	28.0302	27.8606	27.8854
SP35	0.453741	1.36959	30.5055	2.8804	0.0082976	0.0626694	-3.04942	Complement factor B	CFB	30.4107	30.0458	30.1814	30.4394	30.9685	30.8358	30.6861	30.4019
SP58	0.44206	1.35854	31.1178	3.50301	0.00185499	0.0202724	-1.6349	Complement factor B	CFB	31.3144	30.6907	30.7885	30.7201	31.7384	31.2015	31.0649	31.2771
SP57	0.42029	1.3382	34.3782	3.5104	0.00182151	0.0202724	-1.61752	Fibrinogen beta chain;Fibrinopeptide B;Fibrinogen beta chain	FGB	34.7439	33.9671	34.2455	33.7562	34.9896	34.2841	34.7239	34.3963
SP67	0.408866	1.32764	28.868	2.52437	0.0187174	0.0842283	-3.80019	Pigment epithelium-derived factor	PEDF	29.4113	28.2089	27.9698	28.9322	29.4015	28.5822	28.7682	29.4057
SP160	0.397601	1.31732	28.2722	2.6581	0.0138527	0.0682513	-3.52429	Corticosteroid-binding globulin	CBG	28.1201	28.1823	28.0556	27.9395	27.9725	28.6862	28.5826	28.6466
SP23	0.388572	1.3091	34.9328	5.3173	1.94466e-05	0.000743834	2.78409	Complement C3	C3	34.9319	34.6542	34.5822	34.7817	35.1383	35.0427	35.1713	35.1519
SP39	0.386824	1.30751	33.7544	3.76264	0.000974524	0.0165669	-1.01857	Complement C3	C3	33.8198	33.6842	33.4986	33.3993	33.976	33.9334	33.7944	34.2453
SP12	0.365733	1.28854	33.2821	3.22843	0.00362576	0.0346713	-2.27174	Complement C4A	C4A	33.8198	33.6842	33.4986	33.3993	33.976	33.9334	33.7944	34.2453
SP123	0.358514	1.2821	29.197	2.64488	0.0142748	0.0682513	-3.55191	Hyaluronan-binding protein 2	HABP2	29.3163	29.1163	28.9251	28.784	29.5348	29.3859	29.4113	29.2438
SP207	0.354317	1.27838	30.8558	2.9541	0.00697994	0.0562069	-2.88796	Vitamin D-binding protein	DBP	30.8884	30.8391	30.119	30.9284	31.1096	31.1344	30.59	31.3582
SP41	0.333145	1.25976	32.1398	2.8259	0.00942089	0.0626694	-3.16759	Vitamin D-binding protein	DBP	32.2407	31.8918	31.7245	31.9028	32.2054	32.2778	32.0007	32.6085
SP40	0.322451	1.25045	34.2329	2.72304	0.0119443	0.0682513	-3.38756	Fibrinogen alpha chain;Fibrinopeptide A;Fibrinogen alpha chain	FGA	34.6624	33.8151	33.9885	33.9393	34.7644	34.138	34.4728	34.3198
SP203	0.28795	1.2209	31.5646	3.05323	0.00551959	0.0479516	-2.66792	Antithrombin-III	SERPINC1	31.5101	31.3049	31.073	31.6434	31.6795	31.571	31.3928	32.0398
SP9	0.258411	1.19616	32.2241	2.61412	0.015304	0.070955	-3.61589	Afamin	AFM	32.4056	32.1825	31.6509	32.112	32.4682	32.3921	31.9539	32.5704
SP44	-0.431107	0.741692	27.3108	-2.65462	0.0139627	0.0682513	-3.53157	von Willebrand factor;von Willebrand antigen 2	VWF	27.3391	27.5008	27.6498	27.3295	26.8352	27.2799	27.3161	26.6637
SP106	-0.631151	0.645661	35.6941	-2.66101	0.0137612	0.0682513	-3.51818	Hemoglobin subunit beta	HBB	36.111	36.359	35.6285	36.0789	36.3998	35.2294	35.0228	35.0007
SP62	-0.942709	0.520255	34.3735	-3.3501	0.00269839	0.0275235	-1.99172	Hemoglobin subunit alpha-1/2	HBA	34.8508	35.4263	34.8522	34.6138	35.1636	33.7492	33.6274	33.432
SP1	-1.11072	0.463063	33.4393	-3.56723	0.00158315	0.0202724	-1.48356	Apolipoprotein A-IV	APOA4	32.8517	33.9422	35.282	33.7548	32.9163	32.1946	33.87	32.4069
